# Supplementary material for: Methyl 2-(4-chloro-3,5-dinitro­benz­amido)­acetate
Source: Acta Crystallogr Sect E Struct Rep Online. 2011 Nov 30;67(Pt 12):o3486. doi: 10.1107/S1600536811050446 (PMC3239110; doi:10.1107/S1600536811050446)
Supplement: Supplementary file 1 [file e-67-o3486-sup1.cif]

##############################################################################
#                                                                            #
# This CIF contains the data in a paper accepted for publication in          #
# Acta Crystallographica Section E. It conforms to the requirements of       #
# Notes for Authors for Acta Crystallographica Section E, and has been       #
# peer reviewed under the auspices of the IUCr Commission on Journals.       #
#                                                                            #
# Full details of the Crystallographic Information File format               #
# are given in the paper "The Crystallographic Information File (CIF):       #
# a New Standard Archive File for Crystallography" by S. R. Hall, F. H.      #
# Allen and I. D. Brown [Acta Cryst. (1991), A47, 655-685].                  #
#                                                                            #
# The current version of the core CIF dictionary is obtainable from          #
# ftp://ftp.iucr.org/pub/cif_core.dic.                                       #
#                                                                            #
# Software is freely available for graphical display of the structure(s)     #
# in this CIF. For information consult the CIF software page                 #
# http://www.iucr.org/resources/cif/software.                                #
#                                                                            #
# This file may be used for bona fide research purposes within the           #
# scientific community so long as proper attribution is given to the journal # 
# article from which it was obtained.                                        #
#                                                                            #
##############################################################################
data_global
_audit_creation_method     SHELXL-97
_journal_date_recd_electronic     2011-11-23
_journal_date_accepted     2011-11-24
_journal_name_full     'Acta Crystallographica, Section E'
_journal_year     2011
_journal_volume     67
_journal_issue     12
_journal_page_first     o3486
_journal_page_last     o3486
_journal_paper_category     QO
_journal_paper_doi     10.1107/S1600536811050446
_journal_coeditor_code     HG5145
_publ_contact_author_name     ' Edward RT Tiekink '
_publ_contact_author_address
;
Department of Chemistry, University of Malaya,
50603 Kuala Lumpur, Malaysia
;
_publ_contact_author_email
;
Edward.Tiekink@gmail.com
;
_publ_contact_author_fax     ' +60 3 7967 4193 '
_publ_contact_author_phone     ' +60 3 7967 6775 '
_publ_section_title
;
Methyl 2-(4-chloro-3,5-dinitrobenzamido)acetate
;
loop_
    _publ_author_name
    _publ_author_address
    'Wu, Xiang-Xiang'
;
Henan University of Traditional Medicine
Zhengzhou 450008
People's Republic of China
;
    'Wu, Xue-Fen'
;
Henan University of Traditional Medicine
Zhengzhou 450008
People's Republic of China
;
    'Hou, Yi-Min'
;
Henan University of Traditional Medicine
Zhengzhou 450008
People's Republic of China
;
    'Ng, Seik Weng'
;
     Department of Chemistry
     University of Malaya
     50603 Kuala Lumpur
     Malaysia
     and
     Chemistry Department
     Faculty of Science
     King Abdulaziz University
     PO Box 80203 Jeddah
     Saudi Arabia
;
    'Tiekink, Edward R. T.'
;
Department of Chemistry, University of Malaya,
50603 Kuala Lumpur, Malaysia
;
data_I
_audit_creation_method     SHELXL-97
_chemical_name_systematic
;
Methyl 2-(4-chloro-3,5-dinitrobenzamido)acetate
;
_chemical_name_common     ?
_chemical_formula_moiety     'C10 H8 Cl N3 O7'
_chemical_formula_sum     'C10 H8 Cl N3 O7'
_chemical_formula_iupac     'C10 H8 Cl N3 O7'
_chemical_formula_weight     317.64
_chemical_melting_point     ?
_symmetry_cell_setting     orthorhombic
_symmetry_space_group_name_H-M     'P n a 21'
_symmetry_space_group_name_Hall     'P 2c -2n'
loop_
    _symmetry_equiv_pos_as_xyz
    'x, y, z'
    '-x, -y, z+1/2'
    'x+1/2, -y+1/2, z'
    '-x+1/2, y+1/2, z+1/2'
_cell_length_a     14.5219(5)
_cell_length_b     4.7949(2)
_cell_length_c     18.5368(6)
_cell_angle_alpha     90.00
_cell_angle_beta     90.00
_cell_angle_gamma     90.00
_cell_volume     1290.74(8)
_cell_formula_units_Z     4
_cell_measurement_reflns_used     2633
_cell_measurement_theta_min     2.6018
_cell_measurement_theta_max     27.5010
_cell_measurement_temperature     100(2)
_exptl_crystal_description     prism
_exptl_crystal_colour     yellow
_exptl_crystal_size_max     0.30
_exptl_crystal_size_mid     0.20
_exptl_crystal_size_min     0.10
_exptl_crystal_density_diffrn     1.635
_exptl_crystal_density_meas     ?
_exptl_crystal_density_method     'not measured'
_exptl_crystal_F_000     648
_exptl_absorpt_coefficient_mu     0.336
_exptl_absorpt_correction_type     multi-scan
_exptl_absorpt_process_details     '(CrysAlis PRO; Agilent, 2010)'
_exptl_absorpt_correction_T_min     0.9059
_exptl_absorpt_correction_T_max     0.9672
_diffrn_ambient_temperature     100(2)
_diffrn_radiation_type     MoK\a
_diffrn_radiation_wavelength     0.71073
_diffrn_radiation_source     'SuperNova (Mo) X-ray Source'
_diffrn_radiation_monochromator     Mirror
_diffrn_measurement_device_type
                     'Agilent SuperNova Dual diffractometer with Atlas detector'
_diffrn_measurement_method     '\w scan'
_diffrn_detector_area_resol_mean     10.4041
_diffrn_reflns_number     4743
_diffrn_reflns_av_R_equivalents     0.0303
_diffrn_reflns_av_sigmaI/netI     0.0366
_diffrn_reflns_theta_min     2.81
_diffrn_reflns_theta_max     27.56
_diffrn_reflns_theta_full     27.56
_diffrn_measured_fraction_theta_max     0.994
_diffrn_measured_fraction_theta_full     0.994
_diffrn_reflns_limit_h_min     -13
_diffrn_reflns_limit_h_max     18
_diffrn_reflns_limit_k_min     -6
_diffrn_reflns_limit_k_max     5
_diffrn_reflns_limit_l_min     -17
_diffrn_reflns_limit_l_max     24
_diffrn_standards_number     0
_diffrn_standards_interval_count     0
_diffrn_standards_interval_time     0
_diffrn_standards_decay_%     0
_reflns_number_total     2258
_reflns_number_gt     2134
_reflns_threshold_expression     I>2\s(I)
_refine_ls_structure_factor_coef     Fsqd
_refine_ls_matrix_type     full
_refine_ls_R_factor_all     0.0349
_refine_ls_R_factor_gt     0.0294
_refine_ls_wR_factor_gt     0.0710
_refine_ls_wR_factor_ref     0.0738
_refine_ls_goodness_of_fit_ref     1.078
_refine_ls_restrained_S_all     1.078
_refine_ls_number_reflns     2258
_refine_ls_number_parameters     194
_refine_ls_number_restraints     2
_refine_ls_hydrogen_treatment     mixed
_refine_ls_weighting_scheme     calc
_refine_ls_weighting_details
         'calc w=1/[\s^2^(Fo^2^)+(0.0367P)^2^+0.1422P] where P=(Fo^2^+2Fc^2^)/3'
_atom_sites_solution_hydrogens     geom
_atom_sites_solution_primary     direct
_atom_sites_solution_secondary     difmap
_refine_ls_shift/su_max     0.001
_refine_ls_shift/su_mean     0.001
_refine_diff_density_max     0.219
_refine_diff_density_min     -0.253
_refine_ls_extinction_method     none
_refine_ls_extinction_coef     ?
_refine_ls_abs_structure_details     'Flack (1983), 725 Friedel pairs'
_refine_ls_abs_structure_Flack     -0.05(6)
loop_
    _atom_type_symbol
    _atom_type_description
    _atom_type_scat_dispersion_real
    _atom_type_scat_dispersion_imag
    _atom_type_scat_source
    'C' 'C' 0.0033 0.0016
                         'International Tables Vol C Tables 4.2.6.8 and 6.1.1.4'
    'H' 'H' 0.0000 0.0000
                         'International Tables Vol C Tables 4.2.6.8 and 6.1.1.4'
    'N' 'N' 0.0061 0.0033
                         'International Tables Vol C Tables 4.2.6.8 and 6.1.1.4'
    'O' 'O' 0.0106 0.0060
                         'International Tables Vol C Tables 4.2.6.8 and 6.1.1.4'
    'Cl' 'Cl' 0.1484 0.1585
                         'International Tables Vol C Tables 4.2.6.8 and 6.1.1.4'
_computing_data_collection     'CrysAlis PRO (Agilent, 2010)'
_computing_cell_refinement     'CrysAlis PRO (Agilent, 2010)'
_computing_data_reduction     'CrysAlis PRO (Agilent, 2010)'
_computing_structure_solution     'SHELXS97 (Sheldrick, 2008)'
_computing_structure_refinement     'SHELXL97 (Sheldrick, 2008)'
_computing_molecular_graphics
                        'X-SEED (Barbour, 2001) and DIAMOND (Brandenburg, 2006)'
_computing_publication_material     'publCIF (Westrip, 2010)'
loop_
    _atom_site_type_symbol
    _atom_site_label
    _atom_site_fract_x
    _atom_site_fract_y
    _atom_site_fract_z
    _atom_site_U_iso_or_equiv
    _atom_site_adp_type
    _atom_site_calc_flag
    _atom_site_refinement_flags
    _atom_site_occupancy
    _atom_site_symmetry_multiplicity
    _atom_site_disorder_assembly
    _atom_site_disorder_group
    Cl Cl1 0.97666(4) 0.68297(13) 0.49982(3) 0.02449(14) Uani d . 1 1 . .
    O O1 0.46196(11) 0.5789(4) 0.87399(9) 0.0214(4) Uani d . 1 1 . .
    O O2 0.51448(12) 0.8605(3) 0.78629(9) 0.0232(4) Uani d . 1 1 . .
    O O3 0.73214(11) 0.1135(3) 0.76810(9) 0.0212(4) Uani d . 1 1 . .
    O O4 1.03518(12) 0.0525(4) 0.65033(11) 0.0278(4) Uani d . 1 1 . .
    O O5 1.09547(11) 0.4311(4) 0.60728(11) 0.0282(4) Uani d . 1 1 . .
    O O6 0.81733(12) 1.0984(3) 0.50745(10) 0.0286(4) Uani d . 1 1 . .
    O O7 0.71827(12) 0.7754(4) 0.48417(10) 0.0329(5) Uani d . 1 1 . .
    N N1 0.67321(13) 0.5506(4) 0.77382(11) 0.0154(4) Uani d D 1 1 . .
    N N2 1.03014(12) 0.2929(4) 0.62781(11) 0.0188(4) Uani d . 1 1 . .
    N N3 0.78247(13) 0.8709(4) 0.51797(10) 0.0179(4) Uani d . 1 1 . .
    C C1 0.37848(17) 0.7447(6) 0.87927(14) 0.0260(5) Uani d . 1 1 . .
    H H1A 0.3379 0.6641 0.9160 0.039 Uiso calc R 1 1 . .
    H H1B 0.3469 0.7454 0.8326 0.039 Uiso calc R 1 1 . .
    H H1C 0.3944 0.9363 0.8928 0.039 Uiso calc R 1 1 . .
    C C2 0.52388(15) 0.6648(5) 0.82581(12) 0.0152(5) Uani d . 1 1 . .
    C C3 0.60829(15) 0.4829(5) 0.83024(12) 0.0180(5) Uani d . 1 1 . .
    H H3A 0.6381 0.5085 0.8778 0.022 Uiso calc R 1 1 . .
    H H3B 0.5899 0.2847 0.8259 0.022 Uiso calc R 1 1 . .
    C C4 0.72913(14) 0.3572(5) 0.74666(12) 0.0144(4) Uani d . 1 1 . .
    C C5 0.79056(16) 0.4510(5) 0.68634(11) 0.0141(5) Uani d . 1 1 . .
    C C6 0.87941(15) 0.3419(5) 0.68295(12) 0.0144(5) Uani d . 1 1 . .
    H H6 0.9001 0.2141 0.7186 0.017 Uiso calc R 1 1 . .
    C C7 0.93716(15) 0.4205(5) 0.62750(12) 0.0148(4) Uani d . 1 1 . .
    C C8 0.90958(15) 0.6012(5) 0.57315(12) 0.0154(5) Uani d . 1 1 . .
    C C9 0.81934(15) 0.6983(5) 0.57707(12) 0.0148(4) Uani d . 1 1 . .
    C C10 0.76008(15) 0.6285(4) 0.63220(12) 0.0150(4) Uani d . 1 1 . .
    H H10 0.6992 0.7008 0.6332 0.018 Uiso calc R 1 1 . .
    H H1 0.688(2) 0.722(3) 0.7627(15) 0.034(8) Uiso d D 1 1 . .
loop_
    _atom_site_aniso_label
    _atom_site_aniso_U_11
    _atom_site_aniso_U_22
    _atom_site_aniso_U_33
    _atom_site_aniso_U_12
    _atom_site_aniso_U_13
    _atom_site_aniso_U_23
    Cl1 0.0208(2) 0.0329(3) 0.0197(3) -0.0005(2) 0.0067(3) 0.0055(3)
    O1 0.0187(8) 0.0221(9) 0.0235(9) 0.0055(7) 0.0068(7) 0.0057(8)
    O2 0.0229(9) 0.0218(9) 0.0250(9) 0.0052(7) 0.0007(7) 0.0080(8)
    O3 0.0222(8) 0.0118(8) 0.0296(9) 0.0021(6) 0.0050(8) 0.0042(7)
    O4 0.0222(9) 0.0231(10) 0.0381(11) 0.0077(7) 0.0013(8) 0.0099(9)
    O5 0.0127(8) 0.0264(9) 0.0455(11) -0.0055(7) 0.0033(8) 0.0016(9)
    O6 0.0452(10) 0.0165(8) 0.0239(9) -0.0042(8) -0.0027(9) 0.0078(8)
    O7 0.0313(10) 0.0340(11) 0.0334(11) -0.0022(8) -0.0180(9) 0.0075(9)
    N1 0.0197(9) 0.0095(9) 0.0171(9) 0.0005(7) 0.0019(8) 0.0020(8)
    N2 0.0140(10) 0.0219(11) 0.0206(10) -0.0005(8) -0.0006(8) 0.0001(9)
    N3 0.0220(9) 0.0187(10) 0.0129(9) 0.0047(8) 0.0004(8) -0.0007(8)
    C1 0.0173(11) 0.0303(13) 0.0305(13) 0.0060(11) 0.0032(11) -0.0036(13)
    C2 0.0167(10) 0.0155(11) 0.0133(11) 0.0003(9) -0.0011(9) -0.0038(9)
    C3 0.0195(11) 0.0176(12) 0.0171(11) 0.0029(9) 0.0023(9) 0.0044(9)
    C4 0.0133(9) 0.0149(12) 0.0150(10) -0.0016(8) -0.0039(9) 0.0012(9)
    C5 0.0152(10) 0.0128(11) 0.0142(10) -0.0023(9) -0.0013(8) -0.0019(9)
    C6 0.0158(11) 0.0112(11) 0.0161(10) 0.0023(9) -0.0031(9) 0.0005(9)
    C7 0.0111(10) 0.0131(10) 0.0201(11) 0.0018(9) -0.0011(9) -0.0035(9)
    C8 0.0148(10) 0.0163(12) 0.0149(10) -0.0029(9) 0.0026(9) -0.0019(9)
    C9 0.0186(11) 0.0106(11) 0.0151(10) 0.0000(9) -0.0016(9) 0.0011(9)
    C10 0.0154(10) 0.0113(10) 0.0185(11) 0.0002(9) 0.0001(9) -0.0029(9)
loop_
    _geom_bond_atom_site_label_1
    _geom_bond_atom_site_label_2
    _geom_bond_site_symmetry_2
    _geom_bond_distance
    _geom_bond_publ_flag
    Cl1 C8 . 1.718(2) ?
    O1 C2 . 1.333(3) ?
    O1 C1 . 1.453(3) ?
    O2 C2 . 1.198(3) ?
    O3 C4 . 1.235(3) ?
    O4 N2 . 1.228(3) ?
    O5 N2 . 1.218(2) ?
    O6 N3 . 1.218(2) ?
    O7 N3 . 1.213(2) ?
    N1 C4 . 1.331(3) ?
    N1 C3 . 1.445(3) ?
    N1 H1 . 0.875(10) ?
    N2 C7 . 1.482(3) ?
    N3 C9 . 1.474(3) ?
    C1 H1A . 0.9800 ?
    C1 H1B . 0.9800 ?
    C1 H1C . 0.9800 ?
    C2 C3 . 1.507(3) ?
    C3 H3A . 0.9900 ?
    C3 H3B . 0.9900 ?
    C4 C5 . 1.499(3) ?
    C5 C10 . 1.388(3) ?
    C5 C6 . 1.394(3) ?
    C6 C7 . 1.379(3) ?
    C6 H6 . 0.9500 ?
    C7 C8 . 1.388(3) ?
    C8 C9 . 1.393(3) ?
    C9 C10 . 1.377(3) ?
    C10 H10 . 0.9500 ?
loop_
    _geom_angle_atom_site_label_1
    _geom_angle_atom_site_label_2
    _geom_angle_atom_site_label_3
    _geom_angle_site_symmetry_1
    _geom_angle_site_symmetry_3
    _geom_angle
    _geom_angle_publ_flag
    C2 O1 C1 . . 116.05(18) ?
    C4 N1 C3 . . 121.01(19) ?
    C4 N1 H1 . . 115(2) ?
    C3 N1 H1 . . 123(2) ?
    O5 N2 O4 . . 124.78(19) ?
    O5 N2 C7 . . 118.92(19) ?
    O4 N2 C7 . . 116.30(18) ?
    O7 N3 O6 . . 125.1(2) ?
    O7 N3 C9 . . 116.80(19) ?
    O6 N3 C9 . . 118.10(19) ?
    O1 C1 H1A . . 109.5 ?
    O1 C1 H1B . . 109.5 ?
    H1A C1 H1B . . 109.5 ?
    O1 C1 H1C . . 109.5 ?
    H1A C1 H1C . . 109.5 ?
    H1B C1 H1C . . 109.5 ?
    O2 C2 O1 . . 125.1(2) ?
    O2 C2 C3 . . 125.4(2) ?
    O1 C2 C3 . . 109.49(19) ?
    N1 C3 C2 . . 111.18(18) ?
    N1 C3 H3A . . 109.4 ?
    C2 C3 H3A . . 109.4 ?
    N1 C3 H3B . . 109.4 ?
    C2 C3 H3B . . 109.4 ?
    H3A C3 H3B . . 108.0 ?
    O3 C4 N1 . . 124.0(2) ?
    O3 C4 C5 . . 120.2(2) ?
    N1 C4 C5 . . 115.9(2) ?
    C10 C5 C6 . . 119.5(2) ?
    C10 C5 C4 . . 122.2(2) ?
    C6 C5 C4 . . 118.15(19) ?
    C7 C6 C5 . . 119.6(2) ?
    C7 C6 H6 . . 120.2 ?
    C5 C6 H6 . . 120.2 ?
    C6 C7 C8 . . 122.43(19) ?
    C6 C7 N2 . . 115.99(19) ?
    C8 C7 N2 . . 121.56(19) ?
    C7 C8 C9 . . 116.3(2) ?
    C7 C8 Cl1 . . 123.59(17) ?
    C9 C8 Cl1 . . 119.92(18) ?
    C10 C9 C8 . . 123.1(2) ?
    C10 C9 N3 . . 117.46(19) ?
    C8 C9 N3 . . 119.4(2) ?
    C9 C10 C5 . . 119.1(2) ?
    C9 C10 H10 . . 120.5 ?
    C5 C10 H10 . . 120.5 ?
loop_
    _geom_torsion_atom_site_label_1
    _geom_torsion_atom_site_label_2
    _geom_torsion_atom_site_label_3
    _geom_torsion_atom_site_label_4
    _geom_torsion_site_symmetry_1
    _geom_torsion_site_symmetry_2
    _geom_torsion_site_symmetry_3
    _geom_torsion_site_symmetry_4
    _geom_torsion
    _geom_torsion_publ_flag
    C1 O1 C2 O2 . . . . -1.9(3) ?
    C1 O1 C2 C3 . . . . 176.48(19) ?
    C4 N1 C3 C2 . . . . -150.1(2) ?
    O2 C2 C3 N1 . . . . -7.6(3) ?
    O1 C2 C3 N1 . . . . 174.00(19) ?
    C3 N1 C4 O3 . . . . -2.2(3) ?
    C3 N1 C4 C5 . . . . 177.61(19) ?
    O3 C4 C5 C10 . . . . 139.5(2) ?
    N1 C4 C5 C10 . . . . -40.3(3) ?
    O3 C4 C5 C6 . . . . -36.8(3) ?
    N1 C4 C5 C6 . . . . 143.4(2) ?
    C10 C5 C6 C7 . . . . 2.6(3) ?
    C4 C5 C6 C7 . . . . 179.0(2) ?
    C5 C6 C7 C8 . . . . -1.6(3) ?
    C5 C6 C7 N2 . . . . -179.6(2) ?
    O5 N2 C7 C6 . . . . -144.8(2) ?
    O4 N2 C7 C6 . . . . 34.0(3) ?
    O5 N2 C7 C8 . . . . 37.1(3) ?
    O4 N2 C7 C8 . . . . -144.0(2) ?
    C6 C7 C8 C9 . . . . -0.6(3) ?
    N2 C7 C8 C9 . . . . 177.3(2) ?
    C6 C7 C8 Cl1 . . . . -174.96(18) ?
    N2 C7 C8 Cl1 . . . . 3.0(3) ?
    C7 C8 C9 C10 . . . . 1.7(3) ?
    Cl1 C8 C9 C10 . . . . 176.32(18) ?
    C7 C8 C9 N3 . . . . -174.6(2) ?
    Cl1 C8 C9 N3 . . . . -0.1(3) ?
    O7 N3 C9 C10 . . . . -59.9(3) ?
    O6 N3 C9 C10 . . . . 118.9(2) ?
    O7 N3 C9 C8 . . . . 116.6(2) ?
    O6 N3 C9 C8 . . . . -64.5(3) ?
    C8 C9 C10 C5 . . . . -0.7(3) ?
    N3 C9 C10 C5 . . . . 175.76(19) ?
    C6 C5 C10 C9 . . . . -1.5(3) ?
    C4 C5 C10 C9 . . . . -177.75(19) ?
loop_
    _geom_hbond_atom_site_label_D
    _geom_hbond_atom_site_label_H
    _geom_hbond_atom_site_label_A
    _geom_hbond_site_symmetry_A
    _geom_hbond_distance_DH
    _geom_hbond_distance_HA
    _geom_hbond_distance_DA
    _geom_hbond_angle_DHA
    N1 H1 O3 1_565 0.880(10)
                           1.990(10)
                                   2.833(3) 163(3)
    C1 H1a O7 2_665 0.98 2.59 3.460(3) 148
    C3 H3a O6 4_645 0.99 2.53 3.502(3) 169
    C3 H3b O2 1_545 0.99 2.42 3.380(3) 162
    C10 H10 O5 3_465 0.95 2.37 3.223(3) 149
