# Supplementary material for: Methyl 2-(4-chloro-3,5-dinitro­benz­amido)­acetate
Source: Acta Crystallogr Sect E Struct Rep Online. 2011 Nov 30;67(Pt 12):o3486. doi: 10.1107/S1600536811050446 (PMC3239110; doi:10.1107/S1600536811050446)
Supplement: Supplementary file 2 [file e-67-o3486-Isup2.hkl]

# 
# h,k,l, Fc-squared, Fo-squared, sigma(Fo-squared) and status flag 
# 
data_I
_shelx_title '  Pna21  725 Friedel pairs' 
_shelx_refln_list_code          4 
_shelx_F_calc_maximum      173.11 
_exptl_crystal_F_000       648.00 
_reflns_d_resolution_high  0.7680 
 
loop_ 
 _symmetry_equiv_pos_as_xyz 
 'x, y, z' 
 '-x, -y, z+1/2' 
 'x+1/2, -y+1/2, z' 
 '-x+1/2, y+1/2, z+1/2' 
 
_cell_length_a    14.5219 
_cell_length_b     4.7949 
_cell_length_c    18.5368 
_cell_angle_alpha  90.000 
_cell_angle_beta   90.000 
_cell_angle_gamma  90.000 
 
_shelx_F_squared_multiplier     1.000 
 
loop_ 
 _refln_index_h 
 _refln_index_k 
 _refln_index_l 
 _refln_F_squared_calc 
 _refln_F_squared_meas 
 _refln_F_squared_sigma 
 _refln_observed_status 
   0   1 -17       35.01       51.28      8.99 o 
   1   1 -16      472.23      456.94     25.89 o 
   0   2 -16      402.66      413.85     22.16 o 
   1   2 -16      303.61      305.87     13.22 o 
   2   2 -16      327.49      315.49     20.68 o 
   0   1 -15      549.62      515.07     25.84 o 
   1   1 -15      323.35      303.58     13.83 o 
   2   1 -15      224.86      214.31     17.33 o 
   1   2 -15      984.93      959.89     23.88 o 
   2   2 -15       33.60       38.24      7.15 o 
   0   0 -14     1864.98     1758.26     54.60 o 
   1   1 -14      394.28      384.83     16.11 o 
   2   1 -14      289.97      306.82     19.94 o 
   3   1 -14      546.69      549.03     27.66 o 
   0   2 -14      222.36      232.13     15.12 o 
   1   2 -14      844.16      776.25     20.32 o 
   2   2 -14      176.58      152.78     13.32 o 
   3   2 -14      159.81      158.60     14.16 o 
   2   3 -14       66.91       69.76      8.71 o 
   2   0 -13     1462.84     1439.73     48.22 o 
   0   1 -13     3581.79     3314.23     74.39 o 
   1   1 -13       84.96       87.20     11.12 o 
   2   1 -13      920.54      879.11     33.65 o 
   3   1 -13      225.52      233.29     17.04 o 
   4   1 -13      217.72      224.22     17.41 o 
   1   2 -13     1679.65     1627.13     30.56 o 
   2   2 -13      103.30      111.18     10.82 o 
   3   2 -13       64.00       61.64      8.61 o 
   0   3 -13      366.93      351.14     17.09 o 
   1   3 -13      156.01      154.07      7.56 o 
   2   3 -13       49.78       52.63      3.75 o 
   3   3 -13       50.12       40.16      7.41 o 
   0   0 -12     1567.38     1552.27     47.13 o 
   2   0 -12     1079.12     1118.22     39.89 o 
   4   0 -12      131.18      135.74     13.59 o 
   1   1 -12      159.41      169.11      7.69 o 
   2   1 -12      136.79      117.59      8.51 o 
   3   1 -12      312.51      283.62     18.31 o 
   4   1 -12       83.39       81.00     10.17 o 
   0   2 -12      691.30      642.83     23.59 o 
   1   2 -12        5.70        4.69      1.91 o 
   2   2 -12      593.15      578.51     15.22 o 
   3   2 -12      794.77      698.90     29.26 o 
   4   2 -12      424.84      381.86     22.13 o 
   1   3 -12      145.72      123.26     13.01 o 
   2   3 -12       75.77       74.03      4.33 o 
   3   3 -12       13.17       13.19      4.61 o 
   2   0 -11     1408.34     1543.83     46.70 o 
   4   0 -11     1205.51     1157.50     40.68 o 
   0   1 -11     1525.47     1593.85     42.10 o 
   1   1 -11      826.79      792.17     16.88 o 
   2   1 -11     2468.68     2482.90     45.10 o 
   3   1 -11      588.06      577.32     19.38 o 
   4   1 -11      807.49      814.16     32.22 o 
   5   1 -11     1015.33     1062.01     39.01 o 
  14   1 -11       72.86       64.31     12.85 o 
  15   1 -11       74.42       75.57     14.04 o 
  16   1 -11      176.60      214.09     24.03 o 
   1   2 -11      947.37      907.53     19.48 o 
   2   2 -11      108.65      106.60      5.75 o 
   3   2 -11     1181.53     1211.88     39.20 o 
   4   2 -11      161.79      123.10     11.99 o 
   0   3 -11      420.89      374.59     16.92 o 
   1   3 -11      209.84      188.58      8.00 o 
   2   3 -11      406.89      363.97     10.01 o 
   3   3 -11     1134.98      990.97     36.12 o 
   0   0 -10     4313.34     4004.36     83.88 o 
   2   0 -10      971.14      985.76     34.59 o 
   4   0 -10       73.93      103.59     10.93 o 
   6   0 -10     1272.78     1383.23     46.76 o 
  12   0 -10       39.80       32.38      7.92 o 
  14   0 -10       11.14        3.87      3.83 o 
  16   0 -10       71.12       67.63     12.62 o 
   1   1 -10     1739.04     1758.27     31.08 o 
   2   1 -10       26.28       41.86      5.63 o 
   3   1 -10     1062.74     1047.32     26.12 o 
   4   1 -10      822.22      849.52     23.91 o 
   5   1 -10       76.99       59.93      8.45 o 
   6   1 -10       34.65       32.21      6.87 o 
  11   1 -10       16.30       20.21      7.28 o 
  12   1 -10      451.33      463.27     31.20 o 
  13   1 -10       57.54       37.51      9.66 o 
  14   1 -10      140.13      163.43     19.81 o 
  15   1 -10       83.40       91.41     15.61 o 
  16   1 -10      129.21      135.84     19.08 o 
   0   2 -10      662.47      644.38     21.94 o 
   1   2 -10      104.34      109.87      6.22 o 
   2   2 -10      792.23      763.90     16.13 o 
   3   2 -10      592.76      575.56     24.94 o 
   4   2 -10      782.09      766.68     30.92 o 
   5   2 -10      145.17      140.12     13.24 o 
  12   2 -10       98.78      110.14     17.21 o 
  13   2 -10      289.13      276.28     27.67 o 
  14   2 -10       61.62       70.01     14.44 o 
  15   2 -10        8.55        5.30      6.02 o 
  16   2 -10      166.73      184.81     24.43 o 
   1   3 -10      638.39      622.24     15.22 o 
   2   3 -10       67.94       69.33      4.78 o 
   3   3 -10      467.27      427.84     22.43 o 
   4   3 -10      540.50      471.25     24.86 o 
   2   0  -9      271.58      277.91     16.18 o 
   4   0  -9      576.16      628.47     27.04 o 
   6   0  -9     2787.97     2765.85     70.67 o 
  12   0  -9      101.96      105.05     13.11 o 
  14   0  -9      413.93      465.48     29.98 o 
  16   0  -9       81.96       69.71     13.24 o 
   0   1  -9     1140.49     1115.83     30.41 o 
   1   1  -9      713.48      749.82     15.95 o 
   2   1  -9       38.85       38.99      4.40 o 
   3   1  -9       19.54       18.23      3.24 o 
   4   1  -9     2783.49     2761.51     47.94 o 
   5   1  -9     1255.56     1289.34     30.51 o 
   6   1  -9       70.05       72.04      6.88 o 
   9   1  -9     1383.70     1386.49     51.24 o 
  10   1  -9       24.22       27.90      7.94 o 
  11   1  -9      312.32      310.22     17.91 o 
  12   1  -9      176.96       35.91     87.98 o 
  13   1  -9       22.82       29.70      8.95 o 
  14   1  -9       25.98       17.64      7.33 o 
  15   1  -9       26.51       36.31     10.09 o 
  16   1  -9      257.87      220.42     24.37 o 
  17   1  -9      101.21      116.95     18.66 o 
   1   2  -9      304.57      301.24      9.34 o 
   2   2  -9       23.21       24.21      5.28 o 
   3   2  -9      437.30      418.88     20.46 o 
   4   2  -9      753.63      704.60     28.86 o 
   5   2  -9      643.99      620.78     28.28 o 
  10   2  -9      235.51      243.38     23.50 o 
  11   2  -9      112.77       88.80     14.90 o 
  12   2  -9      193.02      187.34     21.80 o 
  13   2  -9       30.81       51.93     12.11 o 
  14   2  -9      171.48      164.55     21.55 o 
  15   2  -9       61.34       72.89     15.16 o 
  16   2  -9       92.48      103.57     18.61 o 
   0   3  -9      669.27      657.01     22.65 o 
   1   3  -9       28.44       26.52      2.91 o 
   2   3  -9      427.29      413.04     10.74 o 
   3   3  -9      280.14      305.69     18.58 o 
   4   3  -9      134.61      127.90     12.54 o 
  12   3  -9      170.87      186.32     23.74 o 
  13   3  -9      490.40      499.98     40.10 o 
  14   3  -9       48.73       58.90     14.82 o 
  15   3  -9      314.73      339.40     34.57 o 
   1   4  -9      151.02      133.94     11.83 o 
   2   4  -9       90.90       98.04     10.99 o 
   0   0  -8    20609.21    20366.13    319.28 o 
   2   0  -8      238.25      225.44     13.75 o 
   4   0  -8     8718.00     9173.37    162.12 o 
   6   0  -8      987.62     1022.96     36.92 o 
   8   0  -8       32.22       51.39      7.68 o 
  12   0  -8      168.80      180.26     17.12 o 
  14   0  -8      208.84      226.59     20.84 o 
  16   0  -8      304.63      339.60     27.65 o 
   1   1  -8      177.63      177.07      6.22 o 
   2   1  -8      566.97      586.32     16.80 o 
   3   1  -8     1568.57     1690.20     37.98 o 
   4   1  -8     1959.04     1930.79     46.24 o 
   5   1  -8      547.42      569.17     18.55 o 
   6   1  -8     1049.50     1098.83     33.90 o 
   7   1  -8      166.54      166.62     14.79 o 
   9   1  -8      384.46      366.56     25.55 o 
  10   1  -8     5256.25     5281.98    200.90 o 
  11   1  -8       82.11       84.69     13.34 o 
  12   1  -8      613.16      368.21    220.46 o 
  13   1  -8       85.17       84.39     13.82 o 
  14   1  -8      469.18      495.90     28.99 o 
  15   1  -8       53.98       72.12      9.21 o 
  16   1  -8       18.72       30.36      9.76 o 
  17   1  -8       73.58       86.12     16.32 o 
   0   2  -8      717.36      658.90     20.74 o 
   1   2  -8      344.01      354.42      9.77 o 
   2   2  -8      254.90      259.81      7.37 o 
   3   2  -8     1104.99     1121.23     31.14 o 
   4   2  -8      809.47      805.12     23.30 o 
   5   2  -8      170.43      193.72     15.16 o 
   6   2  -8      217.71      240.11     17.82 o 
   8   2  -8      578.24      579.45     34.28 o 
   9   2  -8      303.36      321.55     25.86 o 
  10   2  -8      260.68      247.06     23.31 o 
  11   2  -8      682.97      694.49     18.37 o 
  12   2  -8      211.20      202.21     12.45 o 
  13   2  -8      428.90      478.68     35.66 o 
  14   2  -8       16.86       13.43      7.03 o 
  15   2  -8      116.66      105.42     18.14 o 
  16   2  -8      153.90      199.19     24.93 o 
   1   3  -8      709.62      652.29     23.58 o 
   2   3  -8      243.21      246.05      8.23 o 
   3   3  -8     1884.52     1801.13     50.89 o 
   4   3  -8      203.66      221.26     16.65 o 
  10   3  -8      313.92      267.42     26.67 o 
  11   3  -8       62.91       54.32     13.01 o 
  12   3  -8      228.43      271.96     28.42 o 
  13   3  -8       44.31       34.81     10.39 o 
  14   3  -8       40.09       19.77      7.84 o 
  15   3  -8      116.72      100.37     19.06 o 
   0   4  -8      574.10      550.40     23.62 o 
   1   4  -8      222.25      208.54      9.83 o 
   2   4  -8      696.96      666.55     53.03 o 
   3   4  -8      908.67      877.75     21.95 o 
   2   0  -7     1700.45     1897.04     45.46 o 
   4   0  -7     4403.10     4772.72     94.16 o 
   6   0  -7      462.99      457.23     15.29 o 
   8   0  -7     2318.88     2315.55     58.49 o 
  12   0  -7      199.83      171.58     16.57 o 
  14   0  -7      216.77      188.64     18.83 o 
  16   0  -7      148.86      144.71     18.02 o 
  18   0  -7      121.81      121.63     17.39 o 
   0   1  -7      561.98      519.74     16.81 o 
   1   1  -7      683.97      680.81     13.07 o 
   2   1  -7      272.74      270.68     10.76 o 
   3   1  -7     2031.10     2036.64     35.90 o 
   4   1  -7     3193.33     3229.62     60.63 o 
   5   1  -7      766.16      863.00     22.59 o 
   6   1  -7      263.03      229.05     11.53 o 
   7   1  -7     1113.55     1203.99     21.25 o 
   8   1  -7      745.31      793.57     25.27 o 
   9   1  -7      728.22      755.96     21.14 o 
  10   1  -7      142.93      150.43      9.57 o 
  11   1  -7      657.10      614.50     21.08 o 
  12   1  -7       98.16       84.06     13.06 o 
  13   1  -7       55.00       44.41     10.16 o 
  14   1  -7      111.29      122.08     10.57 o 
  15   1  -7       51.81       50.99      7.26 o 
  16   1  -7      255.24      284.78     17.74 o 
  17   1  -7       47.83       54.28     12.46 o 
   1   2  -7     1688.27     1558.54     24.61 o 
   2   2  -7       36.88       30.58      6.45 o 
   3   2  -7     2316.80     2266.60     41.41 o 
   4   2  -7      738.23      717.97     35.26 o 
   5   2  -7     1511.57     1547.37     34.48 o 
   6   2  -7      410.35      409.68     16.88 o 
   7   2  -7      903.75      871.65     40.81 o 
   8   2  -7      642.02      582.77     33.73 o 
   9   2  -7      401.00      412.97     19.37 o 
  10   2  -7      268.72      269.75     12.74 o 
  11   2  -7      156.26      150.66     10.40 o 
  12   2  -7      125.20      139.74     22.92 o 
  13   2  -7      225.73      227.60     12.43 o 
  14   2  -7      228.48      246.57     26.32 o 
  15   2  -7       36.83       58.84     13.51 o 
  16   2  -7       45.65       51.21     13.49 o 
  17   2  -7      107.17      104.25     18.63 o 
   0   3  -7      645.15      625.06     22.32 o 
   1   3  -7      445.86      413.84     12.31 o 
   2   3  -7      478.69      447.81     12.78 o 
   3   3  -7      241.79      231.84      8.06 o 
   4   3  -7      110.50       96.38     10.89 o 
   8   3  -7      187.92      190.15     21.36 o 
   9   3  -7      351.40      340.07     29.37 o 
  10   3  -7       42.08       26.87      9.83 o 
  11   3  -7       44.11       45.17     12.09 o 
  12   3  -7       43.57       55.51     13.64 o 
  13   3  -7       31.02       28.63     10.25 o 
  14   3  -7       93.70       89.67     17.30 o 
  15   3  -7       31.83       14.36      8.97 o 
   1   4  -7      667.23      597.49     17.78 o 
   2   4  -7      171.82      178.56      8.92 o 
   3   4  -7      140.78      132.46      5.89 o 
   4   4  -7      286.58      278.72      6.47 o 
  12   4  -7       13.72       25.07     10.72 o 
  13   4  -7      108.43      121.36     21.32 o 
   0   0  -6    12694.02    12249.66    195.21 o 
   2   0  -6     4198.64     4207.97     79.50 o 
   4   0  -6     6756.74     6947.53    124.58 o 
   6   0  -6     1772.48     1760.33     33.08 o 
   8   0  -6      147.50      128.31      8.51 o 
  12   0  -6     2355.74     2299.81     67.58 o 
  14   0  -6      117.32      140.41     16.26 o 
  16   0  -6      220.83      236.97     22.98 o 
  18   0  -6      143.37      139.20     19.13 o 
   1   1  -6     2395.44     2410.88     28.09 o 
   2   1  -6     1089.04     1153.77     23.09 o 
   3   1  -6      839.11      883.01     21.69 o 
   4   1  -6     2047.23     2061.08     36.39 o 
   5   1  -6      358.29      372.11     15.17 o 
   6   1  -6      167.47      175.31      6.32 o 
   7   1  -6      472.16      534.92     13.06 o 
   8   1  -6     1978.18     2037.32     31.05 o 
   9   1  -6       93.59       82.10      8.27 o 
  10   1  -6      244.02      227.48     11.76 o 
  11   1  -6      258.87      157.88    128.09 o 
  12   1  -6      228.67      239.34     21.60 o 
  13   1  -6       80.57       76.44     12.65 o 
  14   1  -6       95.29      101.78     18.52 o 
  15   1  -6      121.42      106.49     12.12 o 
  16   1  -6      218.90      199.16     14.71 o 
  17   1  -6       11.15       16.37      7.34 o 
  18   1  -6       29.74       27.97     10.14 o 
   0   2  -6      375.53      303.10     12.61 o 
   1   2  -6     2144.53     2227.06     31.76 o 
   2   2  -6      342.34      313.17     17.24 o 
   3   2  -6      399.73      442.55     20.29 o 
   4   2  -6     1543.14     1602.66     34.76 o 
   5   2  -6      320.44      349.10     23.12 o 
   6   2  -6       43.59       38.91      4.36 o 
   7   2  -6     1485.05     1392.21     35.25 o 
   8   2  -6      131.06      130.32     12.28 o 
   9   2  -6     1106.00     1082.01     23.12 o 
  10   2  -6        6.29        5.32      2.09 o 
  11   2  -6      136.05      141.77      8.88 o 
  12   2  -6       90.03       91.45      7.73 o 
  13   2  -6      287.66      176.76     94.01 o 
  14   2  -6       22.06       20.96      8.98 o 
  15   2  -6       97.93      113.51     18.45 o 
  16   2  -6      270.97      313.44     31.45 o 
  17   2  -6      317.10      316.50     32.79 o 
   1   3  -6      891.77      845.85     19.08 o 
   2   3  -6      132.11      117.04      6.15 o 
   3   3  -6      615.32      611.98     10.74 o 
   4   3  -6      414.11      430.09     23.74 o 
   5   3  -6      882.26      924.77     37.44 o 
   7   3  -6      178.95      185.74     20.40 o 
   8   3  -6      748.49      759.38     42.48 o 
   9   3  -6      303.12      311.73     27.58 o 
  10   3  -6       90.48      107.75     17.01 o 
  11   3  -6      183.75      200.38     23.36 o 
  12   3  -6       28.54       23.70     10.47 o 
  13   3  -6       77.99       67.55     14.91 o 
  14   3  -6      117.94      140.40     21.80 o 
  15   3  -6      152.24      157.12     23.49 o 
   0   4  -6       53.09       48.53      7.17 o 
   1   4  -6      106.62      102.06      7.21 o 
   2   4  -6       13.90        9.89      6.85 o 
   3   4  -6      438.32      413.71     12.06 o 
   4   4  -6       51.90       47.87      3.42 o 
   5   4  -6      863.09      794.49     18.39 o 
  10   4  -6       17.92       26.76     10.60 o 
  11   4  -6      344.59      391.81     35.81 o 
  12   4  -6       48.26       39.90     12.00 o 
  13   4  -6      311.52      326.91     34.92 o 
   2   0  -5    12128.90    11744.04    187.94 o 
   4   0  -5     1665.73     1623.30     28.44 o 
   6   0  -5     2350.76     2326.37     38.95 o 
   8   0  -5     1743.60     1737.85     35.00 o 
  12   0  -5     4254.98     4279.87    101.60 o 
  14   0  -5      602.13      575.61     33.47 o 
  16   0  -5      225.01      228.39     22.68 o 
  18   0  -5      306.70      288.96     27.34 o 
   0   1  -5     2269.22     2035.48     38.66 o 
   1   1  -5     1228.06     1230.91     16.23 o 
   2   1  -5     3118.23     3332.49     61.27 o 
   3   1  -5      132.28      118.67      6.60 o 
   4   1  -5     2262.20     2264.77     37.42 o 
   5   1  -5      935.58      986.71     14.48 o 
   6   1  -5      759.63      867.87     15.66 o 
   7   1  -5      466.30      504.10     12.51 o 
   8   1  -5      629.23      618.38     14.93 o 
   9   1  -5      543.57      502.55     23.48 o 
  10   1  -5      173.30      170.64     13.61 o 
  11   1  -5      527.96       99.85    261.27 o 
  12   1  -5      454.76      436.41     29.35 o 
  13   1  -5       73.83       71.38     12.33 o 
  14   1  -5        5.14        2.73      5.04 o 
  15   1  -5      267.45      266.23     16.49 o 
  16   1  -5      482.15      502.74     23.80 o 
  17   1  -5       37.36       24.15     20.65 o 
  18   1  -5       31.14       28.62      9.97 o 
   1   2  -5     1615.18     1643.59     25.59 o 
   2   2  -5      163.84      167.39      7.26 o 
   3   2  -5      399.82      363.60     18.06 o 
   4   2  -5     2155.47     2206.22     69.27 o 
   5   2  -5      226.81      218.67     13.54 o 
   6   2  -5      909.15      872.25     24.52 o 
   7   2  -5       44.94       47.85      2.90 o 
   8   2  -5     1202.35     1236.66     34.47 o 
   9   2  -5      144.49      146.80     12.57 o 
  10   2  -5      664.94      709.33     23.81 o 
  11   2  -5      158.83      161.10     16.48 o 
  12   2  -5      109.81      117.43      8.98 o 
  13   2  -5       55.60       23.60      8.06 o 
  14   2  -5       39.15       36.55     10.68 o 
  15   2  -5      171.69      162.88     21.93 o 
  16   2  -5      150.77      133.32     20.56 o 
  17   2  -5       49.83       50.23     13.75 o 
   0   3  -5      650.96      656.23     24.04 o 
   1   3  -5      104.29       94.85      5.98 o 
   2   3  -5      195.74      201.96     14.24 o 
   3   3  -5      879.17      861.83     26.36 o 
   4   3  -5      555.26      523.57      9.73 o 
   5   3  -5      131.05      118.88      4.82 o 
   6   3  -5      567.69      590.75     35.36 o 
   7   3  -5      230.70      206.90     21.01 o 
   8   3  -5       78.08       75.71      3.87 o 
   9   3  -5     1096.82     1080.01     19.91 o 
  10   3  -5      172.84      164.12      7.78 o 
  11   3  -5      351.06      288.61     28.15 o 
  12   3  -5       13.38        3.29      4.36 o 
  13   3  -5      312.47      315.37     30.80 o 
  14   3  -5       36.08       64.54     14.65 o 
  15   3  -5        6.42        6.67      5.40 o 
  16   3  -5        0.27       -5.48      6.69 o 
   1   4  -5      323.20      299.39     12.97 o 
   2   4  -5       44.96       38.04      5.85 o 
   3   4  -5     1218.67     1228.92     24.75 o 
   4   4  -5      147.84      136.20      7.85 o 
   5   4  -5      623.73      654.52     14.36 o 
   6   4  -5      422.39      423.49     13.72 o 
   8   4  -5       30.72       27.13      9.61 o 
   9   4  -5      126.42      123.26     18.82 o 
  10   4  -5      381.16      389.52     34.59 o 
  11   4  -5      201.45      236.93     27.59 o 
  12   4  -5       63.23       50.66     14.26 o 
  13   4  -5       77.22      113.55     20.25 o 
   0   0  -4     5572.52     5588.38     92.21 o 
   2   0  -4    12727.40    12139.17    191.17 o 
   4   0  -4     8313.98     8228.75     97.47 o 
   6   0  -4     2918.94     2932.97     45.22 o 
   8   0  -4       63.55       69.21      7.82 o 
  12   0  -4     1089.92     1080.11     43.45 o 
  14   0  -4      516.34      480.82     30.60 o 
  16   0  -4      152.79      132.98     17.27 o 
  18   0  -4       29.46       44.47     10.91 o 
   1   1  -4      486.70      520.44      8.44 o 
   2   1  -4     3095.34     3075.76     43.26 o 
   3   1  -4     8857.17     8910.59    106.10 o 
   4   1  -4      696.83      745.98     11.85 o 
   5   1  -4      537.41      580.90     10.33 o 
   6   1  -4      376.03      382.43      8.87 o 
   7   1  -4     1122.92     1189.72     29.55 o 
   8   1  -4     1433.84     1455.09     28.32 o 
   9   1  -4       78.66       77.58      6.35 o 
  10   1  -4      302.68      291.29     23.27 o 
  11   1  -4      623.49      271.34    286.79 o 
  12   1  -4       88.98       75.21     12.14 o 
  13   1  -4      344.73      362.25     17.73 o 
  14   1  -4      281.94      277.83     16.18 o 
  15   1  -4       64.93       68.00      8.68 o 
  16   1  -4      182.72      210.47     15.34 o 
  17   1  -4      211.73      214.75     16.16 o 
  18   1  -4       70.95       58.24      9.17 o 
   0   2  -4     2070.21     1899.79     41.16 o 
   1   2  -4     1526.00     1623.11     25.72 o 
   2   2  -4     1598.64     1568.08     25.45 o 
   3   2  -4     1028.00     1021.21     13.19 o 
   4   2  -4     1874.12     1920.33     36.43 o 
   5   2  -4       29.18       24.11      1.86 o 
   6   2  -4      622.75      692.75     15.51 o 
   7   2  -4     2695.43     2775.14     35.96 o 
   8   2  -4      125.63      135.23      6.46 o 
   9   2  -4      333.89      353.55     11.48 o 
  10   2  -4       24.85       23.93      5.70 o 
  11   2  -4       32.91       27.80      4.32 o 
  12   2  -4       71.82       20.37     40.89 o 
  13   2  -4       69.44       81.21     14.76 o 
  14   2  -4       23.31       26.67      9.44 o 
  15   2  -4       76.21       72.13     15.27 o 
  16   2  -4      257.75      220.88     26.01 o 
  17   2  -4       51.73       36.24     11.71 o 
   1   3  -4      440.63      402.87     13.33 o 
   2   3  -4      193.26      185.23     12.54 o 
   3   3  -4      774.38      738.01     14.05 o 
   4   3  -4      286.09      282.33      8.41 o 
   5   3  -4      269.63      250.30      6.63 o 
   6   3  -4       97.22      100.82      4.31 o 
   7   3  -4      400.47      399.44      9.36 o 
   8   3  -4     1411.83     1360.83     27.37 o 
   9   3  -4        1.84        3.18      4.38 o 
  10   3  -4      124.51      130.69     12.81 o 
  11   3  -4      294.06      294.99     37.14 o 
  12   3  -4      804.02      855.42     49.96 o 
  13   3  -4       17.55       21.17      9.39 o 
  14   3  -4       91.38       78.91     16.46 o 
  15   3  -4        1.40       -1.93      6.25 o 
  16   3  -4       15.75       15.18      9.49 o 
   0   4  -4      713.21      653.49     28.90 o 
   1   4  -4      452.81      407.77     15.80 o 
   2   4  -4       41.74       55.39      5.71 o 
   3   4  -4      101.50      110.71      7.10 o 
   4   4  -4      415.45      404.26     13.02 o 
   5   4  -4      123.24      122.91      6.53 o 
   6   4  -4       37.53       40.20      3.56 o 
   7   4  -4      266.93      244.61     10.58 o 
   8   4  -4       59.69       71.40     14.58 o 
   9   4  -4       52.41       44.50     12.15 o 
  10   4  -4       69.88       67.12     14.79 o 
  11   4  -4      128.01      136.52     21.20 o 
  12   4  -4       54.14       50.65     13.59 o 
  13   4  -4       88.31       99.29     18.99 o 
  14   4  -4       46.87       60.91     16.76 o 
   2   0  -3     5089.81     4948.33    101.41 o 
   4   0  -3     4466.61     4463.44     57.14 o 
   6   0  -3     5196.84     5125.56    188.68 o 
   8   0  -3     4734.01     4831.17     69.59 o 
  12   0  -3     1526.62     1618.82     54.94 o 
  14   0  -3      387.30      344.54     25.87 o 
  16   0  -3      298.29      256.65     24.45 o 
  18   0  -3      564.56      575.56     39.54 o 
   0   1  -3    29869.50    27670.88    410.12 o 
   1   1  -3     3264.60     3323.14     59.30 o 
   2   1  -3    12285.68    12022.02    135.46 o 
   3   1  -3     1899.40     1892.85     33.17 o 
   4   1  -3     3699.48     3603.35     49.62 o 
   5   1  -3     1821.22     1895.29     35.13 o 
   6   1  -3     1663.80     1683.12     21.62 o 
   7   1  -3      676.15      746.10     15.94 o 
   8   1  -3      644.75      636.35     22.66 o 
   9   1  -3       73.06       65.87      5.42 o 
  10   1  -3      131.06      126.36     12.63 o 
  11   1  -3      108.60      118.49     14.61 o 
  12   1  -3      934.08      971.69     44.67 o 
  13   1  -3      626.42      640.73     31.06 o 
  14   1  -3       52.89       54.86      7.44 o 
  15   1  -3       42.35       33.12      6.39 o 
  16   1  -3      522.30      537.58     25.02 o 
  17   1  -3      123.07      130.53     12.87 o 
  18   1  -3       97.51      100.35     11.72 o 
   1   2  -3     2482.18     2578.87     37.13 o 
   2   2  -3      175.89      162.26      6.52 o 
   3   2  -3     1665.77     1783.40     21.69 o 
   4   2  -3      170.24      179.90      4.68 o 
   5   2  -3        9.70        7.06      1.35 o 
   6   2  -3       97.73       98.08      4.79 o 
   7   2  -3      296.28      284.37      9.06 o 
   8   2  -3      402.72      384.16     11.47 o 
   9   2  -3       83.46       90.94      6.17 o 
  10   2  -3      124.60      131.83      7.43 o 
  11   2  -3      574.96      456.66     81.61 o 
  12   2  -3      177.01      162.82     19.52 o 
  13   2  -3       96.88       94.51     15.57 o 
  14   2  -3       13.58       16.27      4.10 o 
  15   2  -3       65.57       77.12      8.99 o 
  16   2  -3       29.59       32.43      6.57 o 
  17   2  -3       58.65       57.82     14.26 o 
   0   3  -3       20.57       35.05      5.88 o 
   1   3  -3      800.66      844.54     25.23 o 
   2   3  -3      912.52      968.18     51.73 o 
   3   3  -3      536.37      546.77     12.55 o 
   4   3  -3      973.46     1015.98     16.35 o 
   5   3  -3      711.76      711.00     13.15 o 
   6   3  -3      392.58      417.72     10.60 o 
   7   3  -3     2086.10     2079.17     37.74 o 
   8   3  -3      317.19      324.10     12.09 o 
   9   3  -3      690.16      692.39     20.27 o 
  10   3  -3       66.14       73.81      6.64 o 
  11   3  -3      363.81      362.45     15.63 o 
  12   3  -3       89.18        9.88     32.52 o 
  13   3  -3      399.83      418.68     35.32 o 
  14   3  -3       47.68       62.58     14.47 o 
  15   3  -3      299.94      350.94     34.42 o 
  16   3  -3      179.60      204.46     27.28 o 
   1   4  -3      708.74      668.53     21.29 o 
   2   4  -3       66.84       60.00      6.57 o 
   3   4  -3      792.68      786.00     21.22 o 
   4   4  -3      283.68      277.47     13.28 o 
   5   4  -3      551.92      546.29     15.89 o 
   6   4  -3      498.54      502.98     13.58 o 
   7   4  -3      314.04      332.00     30.84 o 
   8   4  -3      235.78      246.47     21.89 o 
   9   4  -3       35.14       27.12     10.31 o 
  10   4  -3      200.98      218.86     25.23 o 
  11   4  -3      130.80      147.73     22.12 o 
  12   4  -3       61.77       55.76     14.25 o 
  13   4  -3      172.49      174.91     24.99 o 
  14   4  -3      266.68      241.17     30.12 o 
   2   5  -3      412.04      487.90     27.38 o 
  10   5  -3       92.31       78.43     17.68 o 
  11   5  -3      149.58      129.55     22.48 o 
   2   0  -2      623.37      592.33     16.12 o 
   4   0  -2      198.47      148.51      6.29 o 
   6   0  -2     2033.74     2012.14     35.33 o 
   8   0  -2     1516.27     1597.66     32.46 o 
  10   0  -2      342.55      354.61     21.74 o 
  12   0  -2      117.55      121.07     14.08 o 
  14   0  -2        3.48       -1.51      3.71 o 
  16   0  -2      224.36      226.74     23.05 o 
  18   0  -2      308.07      327.37     29.83 o 
   1   1  -2     6724.70     6271.89     70.84 o 
   2   1  -2     1065.02     1063.68     19.27 o 
   3   1  -2     1337.38     1324.71     20.68 o 
   4   1  -2     2542.50     2568.10     30.87 o 
   5   1  -2     1792.37     1840.59     25.22 o 
   6   1  -2     1535.81     1584.92     23.25 o 
   7   1  -2      752.81      827.08     18.74 o 
   8   1  -2     2542.76     2633.63     41.76 o 
   9   1  -2      229.08      244.31      9.50 o 
  10   1  -2      380.55      368.00     15.67 o 
  11   1  -2      172.59      147.30     16.22 o 
  12   1  -2     2119.83     2081.89     68.95 o 
  13   1  -2       60.87       59.60      7.38 o 
  14   1  -2      776.28      730.59     33.93 o 
  15   1  -2      311.58      278.45     17.29 o 
  16   1  -2      405.22      407.37     21.83 o 
  17   1  -2       28.18       32.17      6.93 o 
  18   1  -2       46.68       56.73      8.85 o 
   0   2  -2     3368.48     3535.68     68.24 o 
   1   2  -2      218.20      238.23      8.65 o 
   2   2  -2       69.72       96.77      4.73 o 
   3   2  -2     2426.28     2386.45     28.52 o 
   4   2  -2      923.76      897.89     18.36 o 
   5   2  -2       70.24       60.68      3.74 o 
   6   2  -2      519.02      547.14     12.51 o 
   7   2  -2      891.81      891.93     17.61 o 
   8   2  -2        6.97        4.90      1.90 o 
   9   2  -2      143.37      157.85      7.75 o 
  10   2  -2       43.99       37.24      4.04 o 
  11   2  -2      675.68      220.03    328.79 o 
  12   2  -2       79.28       58.71     12.40 o 
  13   2  -2      991.21      922.83     49.07 o 
  14   2  -2      180.66      188.50     13.39 o 
  15   2  -2       39.74       29.99      5.87 o 
  16   2  -2      116.14      119.81     13.41 o 
  17   2  -2      141.31      199.92     25.54 o 
   1   3  -2      298.49      331.29     12.80 o 
   2   3  -2       83.77       83.83      8.96 o 
   3   3  -2      753.58      743.56     14.32 o 
   4   3  -2       13.18       20.14      3.71 o 
   5   3  -2      352.36      330.85      9.12 o 
   6   3  -2      659.44      658.81     18.85 o 
   7   3  -2       93.33      101.32      7.28 o 
   8   3  -2      383.83      370.69     12.28 o 
   9   3  -2       31.16       34.11      5.07 o 
  10   3  -2       15.18       19.48      8.51 o 
  11   3  -2       39.19        5.91     23.89 o 
  12   3  -2       57.66       64.26     13.76 o 
  13   3  -2       57.71       59.91     13.86 o 
  14   3  -2      115.87      122.99     20.11 o 
  15   3  -2       98.06       99.67     18.67 o 
  16   3  -2       47.40       34.80     12.54 o 
   0   4  -2      168.20      190.05     16.07 o 
   1   4  -2       48.09       50.00      5.93 o 
   2   4  -2      222.89      188.08     15.09 o 
   3   4  -2      188.46       41.64     68.38 o 
   4   4  -2      837.62      485.23    297.62 o 
   5   4  -2       24.43       28.33      3.49 o 
   6   4  -2      499.49      499.60     14.51 o 
   7   4  -2      617.37      644.45     24.05 o 
   8   4  -2      347.34      360.15     15.50 o 
   9   4  -2      371.52      281.43     69.38 o 
  10   4  -2       74.97       60.53     14.63 o 
  11   4  -2       56.26       54.70     14.00 o 
  12   4  -2        5.28       11.71      8.39 o 
  13   4  -2      286.04      281.49     31.26 o 
  14   4  -2       11.00       13.50     11.88 o 
   1   5  -2      341.85      333.22     24.10 o 
   2   5  -2        9.78        5.72      4.67 o 
   3   5  -2       21.94       16.85      5.58 o 
   9   5  -2       40.07       43.93     13.46 o 
  10   5  -2      260.82      296.76     32.50 o 
  11   5  -2        3.59        4.72      8.34 o 
   0   6  -2       39.97       30.58      8.75 o 
   2   0  -1     2655.30     2462.39     43.90 o 
   4   0  -1     1199.35     1197.08     20.84 o 
   6   0  -1     2995.93     2983.50     44.76 o 
   8   0  -1      588.16      584.38     17.85 o 
  10   0  -1      506.31      458.41     24.47 o 
  12   0  -1      912.59      901.13     39.97 o 
  14   0  -1     1771.54     1718.81     62.55 o 
  16   0  -1      196.54      155.61     19.08 o 
  18   0  -1      481.03      488.12     36.74 o 
   0   1  -1     1279.43     1213.83     25.72 o 
   1   1  -1     3347.78     3120.53     79.65 o 
   2   1  -1     2142.57     2156.01     23.89 o 
   3   1  -1      805.09      760.38     11.73 o 
   4   1  -1     3901.91     3827.11     40.64 o 
   5   1  -1     2601.24     2677.94     32.07 o 
   6   1  -1     1953.04     2022.28     32.25 o 
   7   1  -1      774.79      762.41     15.70 o 
   8   1  -1       51.23       38.35      3.54 o 
   9   1  -1     1211.27     1211.59     22.96 o 
  10   1  -1      142.29      154.13     10.24 o 
  11   1  -1        8.43        3.55      4.02 o 
  12   1  -1      135.09      141.72     10.74 o 
  13   1  -1       21.49       24.46      5.14 o 
  14   1  -1       39.58       42.24      6.84 o 
  15   1  -1       69.95       70.24      9.15 o 
  16   1  -1      240.35      216.90     16.15 o 
  17   1  -1       64.84       62.37     11.07 o 
  18   1  -1       55.63       57.31      9.17 o 
   1   2  -1     2146.87     2122.50     35.53 o 
   2   2  -1     1068.43     1084.38     20.22 o 
   3   2  -1      672.72      704.31     24.75 o 
   4   2  -1     1301.56     1261.11     19.96 o 
   5   2  -1     1804.03     1831.93     32.25 o 
   6   2  -1     1212.13     1278.17     21.28 o 
   7   2  -1      339.40      307.92      9.84 o 
   8   2  -1     1050.46     1015.46     23.05 o 
   9   2  -1      193.50      193.81      8.69 o 
  10   2  -1       75.60       75.39     10.24 o 
  11   2  -1      102.79       92.27      8.82 o 
  12   2  -1      528.25      586.14     37.10 o 
  13   2  -1      204.33      181.92     12.83 o 
  14   2  -1      204.41      185.07     13.66 o 
  15   2  -1      301.17      270.20     17.27 o 
  16   2  -1      194.72      212.28     15.93 o 
  17   2  -1       56.29       62.70      9.13 o 
   0   3  -1     2278.61     2407.07     59.91 o 
   1   3  -1       29.78       43.97      4.87 o 
   2   3  -1      420.10      416.02     12.01 o 
   3   3  -1      484.75      505.77     11.98 o 
   4   3  -1      191.68      194.45      7.24 o 
   5   3  -1        7.90       10.81      2.29 o 
   6   3  -1      754.29      741.49     21.15 o 
   7   3  -1      220.29      234.43     11.64 o 
   8   3  -1      444.68      438.57     13.59 o 
   9   3  -1      219.25      199.03     11.14 o 
  10   3  -1       26.70       28.09      5.22 o 
  11   3  -1      120.78      109.43     16.66 o 
  12   3  -1       94.67      106.02     17.56 o 
  13   3  -1      562.28      583.62     23.72 o 
  14   3  -1      100.64      106.97     10.32 o 
  15   3  -1       18.78       27.43     10.65 o 
  16   3  -1       14.51        2.42      5.30 o 
   1   4  -1      231.09      213.27     12.35 o 
   2   4  -1      330.43      352.99     21.67 o 
   3   4  -1      304.64      274.24     18.57 o 
   4   4  -1      129.40      117.73      9.55 o 
   5   4  -1      194.55      191.18     12.00 o 
   6   4  -1      373.28      384.50     17.18 o 
   7   4  -1      219.98      245.72     47.90 o 
   8   4  -1       82.21       77.67     14.40 o 
   9   4  -1      116.33      123.49     18.95 o 
  10   4  -1      266.63      303.99     30.08 o 
  11   4  -1       70.80       60.96     15.02 o 
  12   4  -1       40.18       33.20     10.70 o 
  13   4  -1      109.58      148.54     23.17 o 
  14   4  -1       98.96      127.77     22.34 o 
   1   5  -1       88.92       81.45     12.45 o 
   2   5  -1      302.52      283.01     22.03 o 
   3   5  -1       32.23       17.81      5.45 o 
   4   5  -1      260.00      263.58     19.70 o 
   5   5  -1      101.36      107.33     12.33 o 
   6   5  -1        3.59        9.52      4.37 o 
   8   5  -1        3.91       -6.61      7.14 o 
   9   5  -1        7.25       15.59      8.22 o 
  10   5  -1       53.25       67.47     15.78 o 
  11   5  -1      140.44      205.19     28.04 o 
   1   6  -1       44.79       50.98     11.28 o 
   2   0   0     1269.64     1260.79     25.06 o 
   4   0   0    14708.26    14071.41    219.61 o 
   6   0   0       95.22       75.23      5.33 o 
   8   0   0      489.95      447.58     43.82 o 
  10   0   0      587.81      620.56     28.51 o 
  12   0   0      580.09      637.18     33.28 o 
  14   0   0     1487.24     1480.25     57.66 o 
  16   0   0     1060.55     1044.41     51.34 o 
  18   0   0       60.10       62.37     13.98 o 
   1   1   0      216.41      230.74     10.46 o 
   2   1   0     1943.31     1864.77     21.57 o 
   3   1   0      688.35      664.04     10.86 o 
   4   1   0     2200.15     2153.94     25.98 o 
   5   1   0      952.41      875.42     24.45 o 
   6   1   0     1006.50      974.44     24.44 o 
   7   1   0      282.12      339.19      9.95 o 
   8   1   0      258.12      238.02      8.80 o 
   9   1   0     1470.73     1451.44     27.98 o 
  10   1   0     1563.43     1634.73     36.32 o 
  11   1   0      107.03       96.80      8.39 o 
  12   1   0      230.12      202.03     13.01 o 
  13   1   0      474.69      523.45     27.49 o 
  14   1   0      782.32      745.76     28.05 o 
  15   1   0       71.07       73.48      9.16 o 
  16   1   0       61.24       63.36      9.08 o 
  17   1   0       26.29       31.79      7.06 o 
  18   1   0        5.23        1.53     10.16 o 
   0   2   0      143.64      100.11      8.55 o 
   1   2   0      704.87      734.79     14.76 o 
   2   2   0       36.35       33.27      3.24 o 
   3   2   0        5.55        8.80      1.83 o 
   4   2   0     1395.74     1321.56     22.21 o 
   5   2   0       60.11       69.74      4.24 o 
   6   2   0      689.13      747.98     15.57 o 
   7   2   0       30.51       30.00      3.13 o 
   8   2   0      846.93      907.15     21.56 o 
   9   2   0        2.71        4.15      4.72 o 
  10   2   0        4.32        4.51      2.43 o 
  11   2   0       10.14       19.86      7.77 o 
  12   2   0       90.09       88.85      6.91 o 
  13   2   0     2603.58     2560.62     60.33 o 
  14   2   0        0.71        2.55      4.91 o 
  15   2   0       14.30       10.36     10.81 o 
  16   2   0        0.35        1.58      3.57 o 
  17   2   0      134.93      189.99     22.85 o 
   1   3   0     3415.86     3403.93    120.02 o 
   2   3   0        4.22        6.34      1.69 o 
   3   3   0      729.87      720.31     14.97 o 
   4   3   0      410.30      405.85     11.05 o 
   5   3   0      317.43      310.68     13.49 o 
   6   3   0       47.73       39.84      8.66 o 
   7   3   0      803.02      815.46     43.34 o 
   8   3   0     1511.84      221.78    753.32 o 
   9   3   0       45.71       41.98      6.63 o 
  10   3   0      394.26      366.60     24.61 o 
  11   3   0       16.39       15.10      3.90 o 
  12   3   0      276.29      277.45     15.85 o 
  13   3   0      230.42      287.84     16.79 o 
  14   3   0      304.40      287.47     17.51 o 
  15   3   0      270.08      240.23     28.21 o 
  16   3   0      131.57      120.69     20.98 o 
   0   4   0     1331.97     1496.94     51.60 o 
   1   4   0       63.79       62.95      9.71 o 
   2   4   0       58.61       41.59      7.63 o 
   3   4   0      400.68      340.81     21.91 o 
   4   4   0      874.11      910.98     30.24 o 
   5   4   0     1461.62     1384.40     37.33 o 
   6   4   0      111.59      114.97     19.07 o 
   7   4   0     2099.56     2068.18     46.85 o 
   8   4   0       81.42       71.17     14.19 o 
   9   4   0      904.37      957.12     52.06 o 
  10   4   0       11.13        2.54      6.45 o 
  11   4   0      576.74      622.77     24.47 o 
  12   4   0       86.23      108.50     19.12 o 
  13   4   0       27.39       32.72     11.16 o 
  14   4   0        2.38       12.59     10.50 o 
   1   5   0       96.20      104.27     14.38 o 
   2   5   0       14.21       11.91      5.35 o 
   3   5   0       20.51       26.70      7.12 o 
   4   5   0      810.36      819.29     37.26 o 
   5   5   0      981.91      985.74     40.13 o 
   6   5   0      441.74      437.74     25.63 o 
   7   5   0       73.73       81.03      8.93 o 
   8   5   0      185.11      234.84     26.83 o 
   9   5   0       94.04      106.52     19.17 o 
  10   5   0       18.54       13.82      9.34 o 
  11   5   0        4.69        3.56      7.64 o 
   0   6   0        3.67        1.22      5.50 o 
   1   6   0        8.62       12.43      4.81 o 
   2   6   0       54.92       75.90     13.22 o 
   2   0   1     2652.89     2587.24     44.51 o 
   4   0   1     1184.29     1154.66     28.23 o 
   6   0   1     2929.77     2813.92     43.00 o 
   8   0   1      549.22      216.61    268.93 o 
  10   0   1      464.56      453.55     23.80 o 
  12   0   1      878.65      849.20     39.21 o 
  14   0   1     1720.32     1663.27     62.22 o 
  16   0   1      202.36      237.20     24.35 o 
  18   0   1      479.79      538.45     39.49 o 
   0   1   1     1279.11     1260.42     19.78 o 
   1   1   1     3351.12     3169.10     33.81 o 
   2   1   1     2195.26     2219.16     31.94 o 
   3   1   1      808.92      792.92     12.40 o 
   4   1   1     3902.97     3869.41     52.49 o 
   5   1   1     2595.92     2590.16     49.42 o 
   6   1   1     2008.29     2077.77     28.92 o 
   7   1   1      778.94      795.11     23.72 o 
   8   1   1       50.25       40.01      5.38 o 
   9   1   1     1204.57     1202.20     23.69 o 
  10   1   1      143.03      138.87      9.37 o 
  11   1   1        9.20        8.12      2.76 o 
  12   1   1      131.48      127.20      8.14 o 
  13   1   1       19.43       25.58      5.46 o 
  14   1   1       41.66       46.29      7.19 o 
  15   1   1       66.10       60.90      8.45 o 
  16   1   1      235.37      218.02     16.39 o 
  17   1   1       64.15       73.24     10.47 o 
  18   1   1       60.82       75.19     10.65 o 
   1   2   1     2115.37     2090.06     29.05 o 
   2   2   1     1082.36     1085.79     19.30 o 
   3   2   1      699.57      755.92     15.82 o 
   4   2   1     1292.46     1291.36     22.34 o 
   5   2   1     1807.40     1788.78     29.26 o 
   6   2   1     1179.64     1238.02     23.00 o 
   7   2   1      346.24      334.74     12.69 o 
   8   2   1     1044.91     1031.52     31.78 o 
   9   2   1      194.79      220.60     26.61 o 
  10   2   1       69.82       67.69      6.77 o 
  11   2   1      101.85       95.64      8.51 o 
  12   2   1      537.75      553.87     19.83 o 
  13   2   1      199.99      173.41     13.00 o 
  14   2   1      203.03      222.59     15.40 o 
  15   2   1      302.75      292.58     18.24 o 
  16   2   1      186.92      213.30     16.33 o 
  17   2   1       54.94       54.33     17.48 o 
   0   3   1     2289.20     2371.80     62.09 o 
   1   3   1       29.38       33.64      3.78 o 
   2   3   1      410.84      419.67     11.39 o 
   3   3   1      481.39      507.09     12.74 o 
   4   3   1      189.14      178.47     10.15 o 
   5   3   1        5.06        3.40      2.21 o 
   6   3   1      747.97      227.05    379.95 o 
   7   3   1      201.22       46.68     97.39 o 
   8   3   1      445.77      440.49     30.26 o 
   9   3   1      217.69      222.12     29.81 o 
  10   3   1       26.98       27.06      5.79 o 
  11   3   1      111.76      101.01      7.25 o 
  12   3   1       95.75       94.46      9.52 o 
  13   3   1      559.98      563.80     24.33 o 
  14   3   1       98.80      108.72     11.16 o 
  15   3   1       14.96       13.43      4.85 o 
  16   3   1       13.61       23.90      9.92 o 
   1   4   1      232.80      215.83     18.43 o 
   2   4   1      331.16      321.16     22.23 o 
   3   4   1      284.01      267.84     18.90 o 
   4   4   1      129.65      119.34     11.52 o 
   5   4   1      205.09      191.78     12.89 o 
   6   4   1      371.69      414.17     19.45 o 
   7   4   1      209.92      215.60     23.15 o 
   8   4   1       82.87       97.93     11.09 o 
   9   4   1      114.37      113.72     10.06 o 
  10   4   1      265.46      262.62     34.51 o 
  11   4   1       70.41       53.46     10.47 o 
  12   4   1       41.00       38.67      6.64 o 
  13   4   1      106.40      105.56     19.75 o 
  14   4   1       98.32       99.14     19.82 o 
   1   5   1       90.06       73.77     12.20 o 
   2   5   1      312.37      302.53     23.99 o 
   3   5   1       31.20       30.93      7.92 o 
   4   5   1      266.58      257.53     21.05 o 
   5   5   1      100.86      102.43     12.89 o 
   6   5   1        3.66        5.76      4.32 o 
   7   5   1      227.50      232.85     15.28 o 
   8   5   1        3.68        9.10      7.35 o 
   9   5   1        9.52       13.83      7.67 o 
  10   5   1       53.72       57.97     14.38 o 
  11   5   1      146.94      151.30     23.12 o 
   1   6   1       42.25       39.76      7.43 o 
   2   6   1       34.56       45.84     11.19 o 
   2   0   2      587.32      545.69     14.06 o 
   4   0   2      220.36      168.58      9.02 o 
   6   0   2     1977.85     1935.90     35.34 o 
   8   0   2     1496.77     1677.94     45.79 o 
  10   0   2      342.93      370.46     15.67 o 
  12   0   2      114.54      129.51     15.28 o 
  14   0   2        4.65        6.44      5.70 o 
  16   0   2      228.33      213.35     23.18 o 
  18   0   2      315.73      391.43     34.00 o 
   1   1   2     6795.04     6756.05     65.70 o 
   2   1   2     1061.49     1050.08     16.01 o 
   3   1   2     1315.54     1311.48     16.90 o 
   4   1   2     2548.90     2598.82     58.29 o 
   5   1   2     1769.84     1810.91     24.01 o 
   6   1   2     1593.06     1640.80     23.72 o 
   7   1   2      742.65      787.44     15.79 o 
   8   1   2     2561.62     2568.69     33.52 o 
   9   1   2      230.39      245.23      9.82 o 
  10   1   2      384.36      342.08     14.73 o 
  11   1   2      171.83      154.86      8.57 o 
  12   1   2     2142.84     2102.47     36.93 o 
  13   1   2       62.00       50.12      7.27 o 
  14   1   2      807.60      803.97     29.87 o 
  15   1   2      314.00      299.64     18.59 o 
  16   1   2      406.35      388.53     22.20 o 
  17   1   2       28.01       22.07      7.04 o 
  18   1   2       45.43       55.23      9.45 o 
   0   2   2     3351.12     3538.87     50.86 o 
   1   2   2      220.97      250.68     10.29 o 
   2   2   2       62.72       77.71      4.76 o 
   3   2   2     2431.49     2469.34     34.05 o 
   4   2   2      924.79      858.93     17.94 o 
   5   2   2       77.55       61.97      9.24 o 
   6   2   2      532.65      566.60     11.84 o 
   7   2   2      882.06      890.56     18.60 o 
   8   2   2        6.09        9.75      2.97 o 
   9   2   2      141.38      139.24      8.81 o 
  10   2   2       43.46       38.87      5.14 o 
  11   2   2      675.87      654.89     18.09 o 
  12   2   2       79.14       87.44      6.73 o 
  13   2   2     1016.32      970.30     40.62 o 
  14   2   2      186.24      193.19     14.60 o 
  15   2   2       40.66       36.78      6.98 o 
  16   2   2      115.14      113.49     12.22 o 
  17   2   2      139.73      155.38     14.63 o 
   1   3   2      321.06      369.91     12.46 o 
   2   3   2       82.26       79.14      5.82 o 
   3   3   2      769.83      817.51     23.46 o 
   4   3   2       12.31        2.63      1.39 o 
   5   3   2      361.27      362.99     24.41 o 
   6   3   2      669.86      650.68     34.42 o 
   7   3   2      101.42      136.46     16.35 o 
   8   3   2      389.89      422.45     29.64 o 
   9   3   2       29.20       18.70      7.25 o 
  10   3   2       14.96       16.40      4.20 o 
  11   3   2       39.57       29.67      5.60 o 
  12   3   2       54.79       53.05      7.48 o 
  13   3   2       60.87       44.80      7.31 o 
  14   3   2      112.49      111.65     11.40 o 
  15   3   2      102.39      100.52     11.18 o 
  16   3   2       47.64       28.14     10.67 o 
   1   4   2       49.46       67.34     10.89 o 
   2   4   2      220.67      196.97     17.60 o 
   3   4   2      180.58      170.08      9.79 o 
   4   4   2      834.90      801.23     21.45 o 
   5   4   2       28.32       29.89      4.26 o 
   6   4   2      496.55      527.45     21.59 o 
   7   4   2      640.69      655.45     24.37 o 
   8   4   2      346.79      366.86     18.33 o 
   9   4   2      371.28      387.36     19.20 o 
  10   4   2       74.95       70.90     10.71 o 
  11   4   2       50.57       56.95      7.98 o 
  12   4   2        5.24        7.88      3.74 o 
  13   4   2      278.38      331.92     33.87 o 
  14   4   2       11.19       16.66      9.24 o 
   1   5   2      342.19      384.77     28.54 o 
   2   5   2       10.15        6.59      6.33 o 
   3   5   2       18.15       18.10      7.27 o 
   4   5   2      214.90      229.49     20.55 o 
   5   5   2      764.59      787.52     29.18 o 
   6   5   2       64.54       70.64      8.69 o 
   7   5   2       93.72      105.02     14.93 o 
   8   5   2      111.01      118.78     11.34 o 
   9   5   2       40.41       33.57     12.23 o 
  10   5   2      264.33      259.97     29.91 o 
  11   5   2        3.60        2.21      6.37 o 
   0   6   2       36.48       31.63     10.66 o 
   1   6   2        5.37        0.17      3.42 o 
   2   6   2       79.11       70.24     13.30 o 
   3   6   2       40.58       26.88      9.35 o 
   2   0   3     5145.05     4964.72     81.72 o 
   4   0   3     4405.01     4447.48     78.83 o 
   6   0   3     5284.59     5275.30     96.71 o 
   8   0   3     4720.93     4902.54     97.13 o 
  10   0   3      383.18      381.48     15.94 o 
  12   0   3     1502.39     1533.69     55.92 o 
  14   0   3      407.08      404.00     29.62 o 
  16   0   3      283.29      262.18     26.11 o 
  18   0   3      577.67      610.34     43.02 o 
   0   1   3    29966.87    28350.99    420.81 o 
   1   1   3     3262.74     3313.99     44.12 o 
   2   1   3    12153.82    12037.88    136.85 o 
   3   1   3     1900.65     1931.90     26.01 o 
   4   1   3     3682.52     3639.78     46.64 o 
   5   1   3     1832.52     1921.51     24.96 o 
   6   1   3     1630.02     1633.00     23.51 o 
   7   1   3      667.23      727.18     15.08 o 
   8   1   3      651.45      613.89     17.44 o 
   9   1   3       79.28       77.01      6.81 o 
  10   1   3      130.33      130.60      7.31 o 
  11   1   3      102.13       90.55      8.51 o 
  12   1   3      935.71      911.94     22.69 o 
  13   1   3      626.04      597.33     24.83 o 
  14   1   3       55.19       62.31     10.61 o 
  15   1   3       42.76       30.15      9.13 o 
  16   1   3      518.42      543.68     26.59 o 
  17   1   3      126.65      129.17     20.94 o 
  18   1   3       94.20      113.85     13.27 o 
   1   2   3     2448.46     2480.78     27.70 o 
   2   2   3      178.50      170.23      7.28 o 
   3   2   3     1609.66     1700.10     27.03 o 
   4   2   3      160.99      169.25      7.72 o 
   5   2   3        9.23        3.84      1.70 o 
   6   2   3       89.45       87.62      4.85 o 
   7   2   3      292.69      274.11     16.93 o 
   8   2   3      384.44      370.12     38.42 o 
   9   2   3       81.72       88.59      6.75 o 
  10   2   3      131.06      130.58     10.22 o 
  11   2   3      575.53      575.66     21.88 o 
  12   2   3      179.96      167.57      9.24 o 
  13   2   3       97.01      109.79     19.07 o 
  14   2   3       13.42       20.97      5.09 o 
  15   2   3       66.47       65.37      9.13 o 
  16   2   3       30.41       30.81      6.60 o 
  17   2   3       54.71       63.63     10.01 o 
   0   3   3       18.61       33.50      4.58 o 
   1   3   3      804.21      929.37     20.87 o 
   2   3   3      920.89      985.69     22.02 o 
   3   3   3      533.26      570.25     20.56 o 
   4   3   3      959.69     1028.98     40.64 o 
   5   3   3      709.18      723.65     34.93 o 
   6   3   3      398.36      425.42     27.64 o 
   7   3   3     2090.14     1936.55     65.70 o 
   8   3   3      315.31      362.28     27.65 o 
   9   3   3      676.33      662.17     24.09 o 
  10   3   3       66.50       84.87      8.75 o 
  11   3   3      356.31      339.90     18.23 o 
  12   3   3       88.32       60.84      8.24 o 
  13   3   3      413.58      443.60     22.39 o 
  14   3   3       48.19       70.29     11.76 o 
  15   3   3      297.62      312.49     25.59 o 
  16   3   3      177.10      187.09     15.96 o 
   1   4   3      711.04      697.29     35.66 o 
   2   4   3       67.26       69.18      7.70 o 
   3   4   3      795.69      819.25     26.95 o 
   4   4   3      283.44      311.27     16.35 o 
   5   4   3      538.55      498.88     21.05 o 
   6   4   3      501.46      541.13     22.26 o 
   7   4   3      312.72      337.24     17.66 o 
   8   4   3      234.75      228.37     25.72 o 
   9   4   3       33.33       36.39      6.28 o 
  10   4   3      202.65      232.41     27.23 o 
  11   4   3      130.79      140.72     17.44 o 
  12   4   3       60.89       59.01      8.54 o 
  13   4   3      175.11      184.50     14.98 o 
  14   4   3      267.99      230.49     29.31 o 
   0   5   3      241.54      215.31     22.37 o 
   1   5   3      244.38      208.46     21.39 o 
   2   5   3      404.81      379.04     28.05 o 
   3   5   3       70.16       59.97     11.22 o 
   4   5   3        4.31       -0.02      4.39 o 
   5   5   3      455.65      432.97     27.24 o 
   6   5   3      189.72      181.00     22.33 o 
   7   5   3      447.51      508.11     24.03 o 
   8   5   3      170.49      159.45     13.42 o 
   9   5   3      238.46      312.44     19.10 o 
  10   5   3       91.71       92.85     18.12 o 
  11   5   3      152.52      190.00     26.58 o 
   1   6   3       18.74       16.57      5.54 o 
   2   6   3      116.27      107.48     12.27 o 
   3   6   3       28.39       29.97      9.86 o 
   4   6   3       24.25       18.79      7.91 o 
   0   0   4     5751.03     5733.91     93.83 o 
   2   0   4    12774.97    12555.73    194.52 o 
   4   0   4     8307.13     8400.13    137.92 o 
   6   0   4     2935.53     2966.06     62.03 o 
   8   0   4       61.21       61.69      7.65 o 
  10   0   4      909.87      904.34     25.69 o 
  12   0   4     1079.66     1049.26     45.84 o 
  14   0   4      521.94      505.76     33.58 o 
  16   0   4      158.15      172.58     21.15 o 
  18   0   4       30.96       10.57      6.52 o 
   1   1   4      492.61      537.87     14.69 o 
   2   1   4     3113.24     3058.49     43.95 o 
   3   1   4     8892.98     8903.11    150.16 o 
   4   1   4      672.09      722.27     14.13 o 
   5   1   4      531.56      581.04     11.20 o 
   6   1   4      359.63      357.74     10.37 o 
   7   1   4     1123.78     1244.33     20.56 o 
   8   1   4     1371.62     1385.37     41.02 o 
   9   1   4       77.07       64.28      5.70 o 
  10   1   4      294.16      295.11     11.15 o 
  11   1   4      622.98      581.03     19.52 o 
  12   1   4       79.05       79.05      6.51 o 
  13   1   4      343.12      340.55     14.06 o 
  14   1   4      275.42      300.29     18.46 o 
  15   1   4       67.14       74.48      9.71 o 
  16   1   4      176.86      160.55     14.62 o 
  17   1   4      213.92      216.29     17.61 o 
  18   1   4       69.75       58.92     10.07 o 
   0   2   4     2064.34     2047.09     44.71 o 
   1   2   4     1537.36     1647.32     21.49 o 
   2   2   4     1603.69     1626.21     34.08 o 
   3   2   4     1037.25     1107.89     21.13 o 
   4   2   4     1904.62     2054.78     31.85 o 
   5   2   4       28.27       18.68      3.83 o 
   6   2   4      639.14      737.51     23.52 o 
   7   2   4     2697.88     2733.59     48.89 o 
   8   2   4      120.59      130.25      8.21 o 
   9   2   4      325.34      316.59     15.12 o 
  10   2   4       24.31       21.08      3.09 o 
  11   2   4       38.46       38.09      5.19 o 
  12   2   4       73.04       66.79      5.84 o 
  13   2   4       76.42       80.65      9.53 o 
  14   2   4       21.29       19.24      5.25 o 
  15   2   4       73.52       63.27      9.31 o 
  16   2   4      258.51      268.49     19.15 o 
  17   2   4       50.96       56.59      9.75 o 
   1   3   4      444.40      503.62     18.12 o 
   2   3   4      191.87      176.07     10.91 o 
   3   3   4      757.67      732.36     32.09 o 
   4   3   4      283.22      269.42     19.89 o 
   5   3   4      277.37      256.74     20.29 o 
   6   3   4      100.93      108.74     14.00 o 
   7   3   4      396.81      408.45     18.01 o 
   8   3   4     1423.93     1376.58     36.03 o 
   9   3   4        1.87        4.46      2.95 o 
  10   3   4      124.25      116.03     10.53 o 
  11   3   4      292.79      260.28     16.28 o 
  12   3   4      803.95      787.98     29.76 o 
  13   3   4       16.12       16.44      5.27 o 
  14   3   4       90.84      106.84     11.65 o 
  15   3   4        1.52        4.08      6.75 o 
  16   3   4       15.16        9.87      6.12 o 
   0   4   4      715.99      682.61     36.55 o 
   1   4   4      451.60      451.96     28.85 o 
   2   4   4       41.51       41.03      9.98 o 
   3   4   4      102.39      106.21      9.63 o 
   4   4   4      419.11      435.65     24.80 o 
   5   4   4      115.83      107.30      9.95 o 
   6   4   4       37.69       38.84      6.20 o 
   7   4   4      264.33      250.80     15.48 o 
   8   4   4       59.56       77.76      8.89 o 
   9   4   4       60.62       63.58      8.49 o 
  10   4   4       69.91       61.64      8.27 o 
  11   4   4      130.80      127.77     12.01 o 
  12   4   4       54.32       54.69      8.38 o 
  13   4   4       89.78       93.40     11.06 o 
  14   4   4       46.55       67.62     18.53 o 
   1   5   4      279.51      283.05     25.44 o 
   2   5   4      374.52      430.94     30.66 o 
   3   5   4       38.71       33.46      8.93 o 
   4   5   4        6.65        2.29      4.08 o 
   5   5   4      124.63      122.19     11.67 o 
   6   5   4      240.71      225.34     16.12 o 
   7   5   4       11.05       13.42      4.81 o 
   8   5   4       15.15       14.72      5.01 o 
   9   5   4      142.89      141.71     13.17 o 
  10   5   4      262.12      313.79     32.79 o 
   0   6   4      175.41      195.87     23.76 o 
   1   6   4       80.87       78.62     13.49 o 
   2   6   4      386.07      332.37     21.68 o 
   3   6   4       48.30       41.21     10.90 o 
   4   6   4      118.35      113.62     16.46 o 
   4   0   5     1702.52     1641.09     38.27 o 
   6   0   5     2355.51     2325.84     52.67 o 
   8   0   5     1761.24     1740.41     46.81 o 
  10   0   5     3840.40     3820.42     63.54 o 
  12   0   5     4312.52     4288.91    108.29 o 
  14   0   5      608.42      544.26     35.40 o 
  16   0   5      235.59      222.78     24.34 o 
  18   0   5      296.20      286.56     29.78 o 
   0   1   5     2269.13     2198.11     41.51 o 
   1   1   5     1224.35     1217.63     19.77 o 
   2   1   5     3205.40     3461.10     49.28 o 
   3   1   5      134.01      112.32      6.71 o 
   4   1   5     2219.03     2231.25     38.48 o 
   5   1   5      919.32      952.17     13.97 o 
   6   1   5      787.56      891.67     15.44 o 
   7   1   5      470.54      495.90     31.06 o 
   8   1   5      613.65      576.06     16.45 o 
   9   1   5      532.74      514.23     12.64 o 
  10   1   5      175.85      183.01      8.76 o 
  11   1   5      521.07      488.96     15.44 o 
  12   1   5      455.77      430.82     17.51 o 
  13   1   5       78.43       78.33      6.68 o 
  14   1   5        6.74       13.91      4.76 o 
  15   1   5      268.37      264.90     18.22 o 
  16   1   5      482.93      483.18     25.64 o 
  17   1   5       36.12       37.47      7.90 o 
  18   1   5       33.00       14.73      5.77 o 
   1   2   5     1669.00     1857.79     38.91 o 
   2   2   5      163.58      176.88      7.81 o 
   3   2   5      422.74      421.93     25.62 o 
   4   2   5     2144.81     2296.65     59.65 o 
   5   2   5      220.09      215.78     11.98 o 
   6   2   5      938.72      965.36     27.68 o 
   7   2   5       49.25       51.15      8.12 o 
   8   2   5     1211.69     1211.53     38.45 o 
   9   2   5      143.79      150.87      6.91 o 
  10   2   5      656.08      654.65     16.37 o 
  11   2   5      157.92      162.15      8.33 o 
  12   2   5      105.57      106.34      7.37 o 
  13   2   5       58.20       41.60      7.02 o 
  14   2   5       41.83       44.34      7.81 o 
  15   2   5      170.22      176.33     15.23 o 
  16   2   5      151.41      155.63     14.69 o 
  17   2   5       53.20       65.55     10.48 o 
   0   3   5      643.04      706.82     40.37 o 
   1   3   5      103.19      103.91      6.90 o 
   2   3   5      190.57      217.67     15.98 o 
   3   3   5      885.37      862.48     35.06 o 
   4   3   5      564.46      577.72     29.55 o 
   5   3   5      131.10      140.16     10.15 o 
   6   3   5      567.81      605.25     22.18 o 
   7   3   5      233.44      256.09     14.58 o 
   8   3   5       79.07       81.04      8.58 o 
   9   3   5     1090.03     1108.05     37.05 o 
  10   3   5      172.31      151.45     12.32 o 
  11   3   5      357.74      346.73     19.74 o 
  12   3   5       13.19        5.57      3.31 o 
  13   3   5      310.20      317.64     19.57 o 
  14   3   5       37.04       41.27     13.52 o 
  15   3   5        6.53       10.72      4.93 o 
  16   3   5        0.21        6.97      4.23 o 
   1   4   5      338.41      347.59     19.78 o 
   2   4   5       44.65       39.59      6.16 o 
   3   4   5     1216.75     1218.24     34.31 o 
   4   4   5      147.05      131.65     11.45 o 
   5   4   5      637.28      647.49     24.84 o 
   6   4   5      422.05      479.63     21.59 o 
   7   4   5      175.98      185.16     19.85 o 
   8   4   5       31.38       26.58      6.33 o 
   9   4   5      126.38      116.08     11.26 o 
  10   4   5      379.39      379.22     20.70 o 
  11   4   5      202.09      207.51     15.59 o 
  12   4   5       64.42       54.10      8.61 o 
  13   4   5       79.81       81.43     20.67 o 
   0   5   5      365.59      363.78     30.18 o 
   1   5   5      105.55      107.54     11.50 o 
   2   5   5      164.46      138.26     17.84 o 
   3   5   5      256.50      249.41     23.53 o 
   4   5   5      203.96      208.07     15.27 o 
   5   5   5      172.68      195.42     14.78 o 
   6   5   5       97.82       84.28     15.39 o 
   7   5   5      259.92      289.08     18.62 o 
   8   5   5      115.87      120.77     12.32 o 
   9   5   5       76.74       80.32     10.36 o 
  10   5   5       32.38       30.76      6.55 o 
   1   6   5      143.73      151.20     23.13 o 
   2   6   5       13.54       15.38      5.87 o 
   3   6   5      111.60      126.30     17.24 o 
   0   0   6    12556.02    12348.46    195.82 o 
   2   0   6     4144.36     4070.22     53.72 o 
   4   0   6     6645.90     6715.65    116.19 o 
   6   0   6     1776.73     1733.27     43.63 o 
   8   0   6      143.83      133.22     11.39 o 
  10   0   6      144.42      133.40      9.66 o 
  12   0   6     2368.65     2307.92     74.31 o 
  14   0   6      112.21      111.13     16.14 o 
  16   0   6      217.29      210.52     24.43 o 
  18   0   6      140.17      132.39     20.93 o 
   1   1   6     2361.17     2413.67     48.96 o 
   2   1   6     1095.49     1199.99     16.61 o 
   3   1   6      816.31      904.77     21.26 o 
   4   1   6     2041.89     2070.76     20.85 o 
   5   1   6      355.98      376.81      8.81 o 
   6   1   6      180.01      174.76      6.40 o 
   7   1   6      478.50      517.22     14.34 o 
   8   1   6     1982.09     2004.04     44.60 o 
   9   1   6       91.87       95.66      5.34 o 
  10   1   6      246.06      211.10      9.48 o 
  11   1   6      259.26      249.35     10.89 o 
  12   1   6      227.65      241.40     11.27 o 
  13   1   6       81.91       77.37      7.02 o 
  14   1   6       91.46      108.84     11.41 o 
  15   1   6      118.84      119.15     12.60 o 
  16   1   6      222.06      219.52     17.54 o 
  17   1   6       12.02        6.23      4.33 o 
  18   1   6       32.72       20.24     11.67 o 
   0   2   6      379.66      318.73     13.94 o 
   1   2   6     2135.96     2307.84     40.31 o 
   2   2   6      341.53      321.95     13.07 o 
   3   2   6      412.89      551.41     38.13 o 
   4   2   6     1505.10     1588.73     34.91 o 
   5   2   6      306.90      352.36     15.68 o 
   6   2   6       39.18       37.61      5.45 o 
   7   2   6     1502.01     1383.67     38.48 o 
   8   2   6      131.21      119.93      5.26 o 
   9   2   6     1090.80     1015.37     19.21 o 
  10   2   6        6.56        9.57      2.08 o 
  11   2   6      129.34      120.57      7.91 o 
  12   2   6       87.96       84.73     11.37 o 
  13   2   6      284.54      263.22     17.54 o 
  14   2   6       23.65       15.16      5.03 o 
  15   2   6      100.49       93.53     11.29 o 
  16   2   6      264.39      275.78     19.98 o 
  17   2   6      320.73      345.34     23.21 o 
   1   3   6      866.59      859.62     16.36 o 
   2   3   6      132.15      137.25      9.53 o 
   3   3   6      606.90      621.09     21.35 o 
   4   3   6      408.80      408.17     17.44 o 
   5   3   6      847.42      833.61     26.22 o 
   6   3   6      218.67      198.15     17.92 o 
   7   3   6      182.01      210.22     17.26 o 
   8   3   6      737.37      706.72     47.25 o 
   9   3   6      299.58      302.95     17.08 o 
  10   3   6       94.31       83.22      9.30 o 
  11   3   6      184.45      175.20     13.91 o 
  12   3   6       27.59       30.49      9.77 o 
  13   3   6       80.75      103.23     12.46 o 
  14   3   6      117.45      106.75     12.13 o 
  15   3   6      147.63      163.72     15.32 o 
   0   4   6       51.92       27.77      7.41 o 
   1   4   6      107.99       93.88      8.94 o 
   2   4   6       14.23       19.99      4.73 o 
   3   4   6      432.32      431.13     19.89 o 
   4   4   6       51.04       51.91      7.15 o 
   5   4   6      857.48      846.39     29.06 o 
   6   4   6      375.09      367.25     19.06 o 
   7   4   6      180.11      161.93     22.20 o 
   8   4   6      223.88      205.56     14.83 o 
   9   4   6      471.96      520.74     24.34 o 
  10   4   6       18.05       19.33      5.31 o 
  11   4   6      345.94      383.52     21.83 o 
  12   4   6       48.18       33.02      6.79 o 
  13   4   6      316.14      339.92     21.58 o 
   1   5   6      284.06      273.24     22.02 o 
   2   5   6       65.19       58.82     12.33 o 
   3   5   6       20.21       19.83      5.63 o 
   4   5   6       12.82        7.36      5.39 o 
   5   5   6      122.58      123.82     11.94 o 
   6   5   6       56.47       63.08      8.93 o 
   7   5   6       52.11       44.30     10.92 o 
   8   5   6       25.93       29.41      7.56 o 
   9   5   6       51.84       63.39      9.11 o 
  10   5   6       10.83        6.82      4.36 o 
   0   6   6      155.26      170.99     22.98 o 
   1   6   6      106.06      112.02     13.25 o 
   2   6   6      240.57      257.27     29.95 o 
   2   0   7     1715.96     1930.36     31.71 o 
   4   0   7     4327.37     4499.79     85.36 o 
   6   0   7      492.26      475.69     20.45 o 
   8   0   7     2233.91     2274.90     57.30 o 
  10   0   7      109.27      109.57      8.85 o 
  12   0   7      176.63      160.35     18.02 o 
  14   0   7      234.01      204.17     22.27 o 
  16   0   7      146.84      159.63     21.26 o 
  18   0   7      118.73       92.98     18.07 o 
   0   1   7      550.43      491.38     16.39 o 
   1   1   7      685.70      693.44     12.50 o 
   2   1   7      299.38      308.26      8.38 o 
   3   1   7     2046.78     2002.49     23.76 o 
   4   1   7     3243.29     3319.74     37.63 o 
   5   1   7      774.40      818.32     16.69 o 
   6   1   7      254.92      231.53      7.57 o 
   7   1   7     1107.11     1142.82     20.33 o 
   8   1   7      742.97      771.22     15.22 o 
   9   1   7      734.09      686.88     16.23 o 
  10   1   7      140.83      137.45      7.66 o 
  11   1   7      675.38      625.33     17.81 o 
  12   1   7       95.64       90.32     23.12 o 
  13   1   7       59.04       58.58      5.93 o 
  14   1   7      107.40      107.51     11.45 o 
  15   1   7       53.01       45.62      8.19 o 
  16   1   7      266.57      248.45     18.96 o 
  17   1   7       46.04       37.44      7.96 o 
   1   2   7     1711.37     1730.89     24.68 o 
   2   2   7       35.69       24.15      3.65 o 
   3   2   7     2333.70     2372.97     54.62 o 
   4   2   7      748.91      728.61     22.66 o 
   5   2   7     1497.17     1506.55     35.39 o 
   6   2   7      418.28      377.34     16.52 o 
   7   2   7      904.30      874.59     26.83 o 
   8   2   7      647.05      646.82     40.82 o 
   9   2   7      394.92      376.93     12.77 o 
  10   2   7      280.12      275.06     12.57 o 
  11   2   7      156.64      155.19     11.58 o 
  12   2   7      120.65      123.13     11.84 o 
  13   2   7      228.44      238.89     17.03 o 
  14   2   7      227.22      225.25     47.64 o 
  15   2   7       39.23       35.57      6.93 o 
  16   2   7       42.61       56.54      9.97 o 
  17   2   7      108.91       88.92     16.95 o 
   0   3   7      639.48      681.15     20.57 o 
   1   3   7      443.99      469.07     12.78 o 
   2   3   7      483.38      491.65     18.59 o 
   3   3   7      251.76      259.02     18.70 o 
   4   3   7      111.81       95.36     16.18 o 
   5   3   7       51.11       31.39      5.63 o 
   6   3   7      612.36      624.47     53.02 o 
   7   3   7      122.97      121.44     17.32 o 
   8   3   7      186.88      185.56     13.39 o 
   9   3   7      370.01      374.44     19.47 o 
  10   3   7       42.03       34.70      6.51 o 
  11   3   7       47.97       55.37      8.32 o 
  12   3   7       44.15       44.00      7.77 o 
  13   3   7       34.78       33.39      7.14 o 
  14   3   7       95.94       93.10     11.36 o 
  15   3   7       30.37       22.90     16.43 o 
   1   4   7      637.33      606.17     19.31 o 
   2   4   7      172.72      179.57     12.48 o 
   3   4   7      141.40      163.30     13.65 o 
   4   4   7      285.00      307.38     17.07 o 
   5   4   7       21.31       20.20      4.96 o 
   6   4   7      297.05      308.19     17.78 o 
   7   4   7       54.72       59.28      8.32 o 
   8   4   7      302.17      289.95     17.99 o 
   9   4   7      114.36      107.95     11.53 o 
  10   4   7       56.86       59.01      8.64 o 
  11   4   7       21.84       23.28      5.99 o 
  12   4   7       13.17       20.81      8.12 o 
  13   4   7      106.84      111.32     12.64 o 
   0   5   7      593.03      589.99     39.84 o 
   1   5   7       31.57       33.44      6.84 o 
   2   5   7      484.09      489.06     28.69 o 
   3   5   7        8.90        5.73      3.80 o 
   4   5   7      395.97      394.22     32.56 o 
   5   5   7        8.65        0.87      3.32 o 
   6   5   7       10.75        7.67      3.84 o 
   7   5   7        2.40        9.96      4.27 o 
   8   5   7       77.21       93.79     11.25 o 
   9   5   7       12.30       26.35      6.36 o 
   0   0   8    20692.04    20496.37    320.01 o 
   2   0   8      222.93      218.47      9.12 o 
   4   0   8     8795.21     8778.82    133.50 o 
   6   0   8     1029.08     1032.35     33.05 o 
   8   0   8       35.11       38.51      6.27 o 
  10   0   8      721.36      702.14     23.36 o 
  12   0   8      171.57      155.62     18.31 o 
  14   0   8      209.04      240.26     24.64 o 
  16   0   8      299.83      314.56     30.16 o 
   1   1   8      166.61      167.67      6.03 o 
   2   1   8      561.82      589.11     11.86 o 
   3   1   8     1584.52     1692.81     23.51 o 
   4   1   8     1957.82     1867.10     20.92 o 
   5   1   8      545.11      580.02     11.32 o 
   6   1   8     1073.32     1100.03     19.19 o 
   7   1   8      170.61      170.60      7.13 o 
   8   1   8     1002.63      999.78     17.87 o 
   9   1   8      388.75      337.46     11.55 o 
  10   1   8     5292.56     5229.49     65.13 o 
  11   1   8       82.18       88.52      6.49 o 
  12   1   8      590.32      599.05     18.20 o 
  13   1   8       83.47       82.44     10.14 o 
  14   1   8      471.57      486.00     29.75 o 
  15   1   8       52.35       51.59      8.77 o 
  16   1   8       17.61       13.89      5.55 o 
  17   1   8       70.07       88.49     11.90 o 
   0   2   8      694.51      645.38     21.75 o 
   1   2   8      345.06      375.84     10.94 o 
   2   2   8      273.78      288.21     11.31 o 
   3   2   8     1084.53     1191.02     29.18 o 
   4   2   8      790.22      806.23     24.97 o 
   5   2   8      159.55      187.08     11.36 o 
   6   2   8      206.22      210.04     12.40 o 
   7   2   8      123.28      110.98     11.43 o 
   8   2   8      582.65      579.91     22.70 o 
   9   2   8      302.35      284.37     16.15 o 
  10   2   8      260.37      248.97      7.58 o 
  11   2   8      662.95      635.87     26.49 o 
  12   2   8      212.55      207.68     21.23 o 
  13   2   8      424.56      454.72     23.87 o 
  14   2   8       15.47       19.86      6.01 o 
  15   2   8      108.24      118.61     13.11 o 
  16   2   8      153.64      192.21     17.28 o 
   1   3   8      731.96      768.82     16.61 o 
   2   3   8      244.82      258.73     13.69 o 
   3   3   8     1913.14     1973.94     42.54 o 
   4   3   8      203.94      200.56     12.62 o 
   5   3   8     1096.85     1068.44     31.17 o 
   6   3   8      311.90      314.02     25.06 o 
   7   3   8      241.41      263.23     15.68 o 
   8   3   8      337.20      319.04     17.76 o 
   9   3   8        7.78        6.68      5.01 o 
  10   3   8      311.36      274.27     17.55 o 
  11   3   8       63.94       67.49     12.66 o 
  12   3   8      231.30      264.75     18.27 o 
  13   3   8       42.56       49.14      8.60 o 
  14   3   8       41.88       37.52      9.81 o 
  15   3   8      119.98      125.07     35.38 o 
   0   4   8      578.36      580.49     21.40 o 
   1   4   8      221.13      223.83     11.65 o 
   2   4   8      692.09      666.13     21.08 o 
   3   4   8      912.49      911.15     33.42 o 
   4   4   8      461.31      451.24     20.94 o 
   5   4   8      648.89      602.45     24.92 o 
   6   4   8      101.72       94.49     26.78 o 
   7   4   8      288.14      304.11     18.43 o 
   8   4   8       49.45       40.03      7.17 o 
   9   4   8      691.85      745.82     45.88 o 
  10   4   8       38.06       49.47      8.38 o 
  11   4   8       83.06       98.29     11.61 o 
  12   4   8       20.88       20.72     12.82 o 
  13   4   8       41.46       49.12      8.79 o 
   1   5   8      457.11      478.16     25.69 o 
   2   5   8       62.28       52.30      8.81 o 
   3   5   8      223.83      207.92     13.04 o 
   4   5   8       48.28       38.85     19.60 o 
   5   5   8      229.62      237.14     16.95 o 
   6   5   8       45.12       59.30     20.64 o 
   7   5   8       35.15       33.22      6.99 o 
   8   5   8       40.25       44.20      8.03 o 
   9   5   8       32.34       28.30      7.19 o 
   2   0   9      264.82      271.02     10.78 o 
   4   0   9      583.50      609.53     14.22 o 
   6   0   9     2797.43     2525.23     60.07 o 
   8   0   9     2125.04     2129.07     99.07 o 
  10   0   9       25.12       21.74      4.33 o 
  12   0   9       86.03       92.04     14.31 o 
  14   0   9      409.62      478.67     35.42 o 
  16   0   9       84.23       76.15     15.52 o 
   0   1   9     1081.95     1064.07     22.97 o 
   1   1   9      711.10      763.47     13.30 o 
   2   1   9       28.52       25.32      2.91 o 
   3   1   9       20.33       22.67      2.34 o 
   4   1   9     2745.05     2670.52     33.32 o 
   5   1   9     1261.27     1369.17     30.07 o 
   6   1   9       61.71       65.16      3.37 o 
   7   1   9        2.41        5.43      2.68 o 
   8   1   9      425.95      411.83     11.00 o 
   9   1   9     1393.77     1344.81     43.88 o 
  10   1   9       25.03       21.37      5.58 o 
  11   1   9      301.79      259.47     12.84 o 
  12   1   9      180.71      172.92     15.28 o 
  13   1   9       24.99       33.26      6.38 o 
  14   1   9       23.27       21.09      5.52 o 
  15   1   9       24.96       27.98      6.94 o 
  16   1   9      251.89      250.80     26.94 o 
  17   1   9      102.48       79.78     11.63 o 
   1   2   9      281.02      282.18      9.61 o 
   2   2   9       22.52       20.49      2.38 o 
   3   2   9      422.05      473.89     17.89 o 
   4   2   9      747.62      791.28     31.95 o 
   5   2   9      640.03      634.61     21.98 o 
   6   2   9       14.89       21.34      4.41 o 
   7   2   9       78.62       74.08      7.93 o 
   8   2   9      136.80      143.60     11.47 o 
   9   2   9       59.13       56.59      7.68 o 
  10   2   9      246.66      246.40     15.91 o 
  11   2   9      114.80       88.52     14.18 o 
  12   2   9      188.06      167.57     20.65 o 
  13   2   9       31.55       34.53      7.21 o 
  14   2   9      173.74      182.46     15.86 o 
  15   2   9       62.24       73.31     10.54 o 
  16   2   9       95.00      103.16     12.90 o 
   0   3   9      664.68      729.08     21.59 o 
   1   3   9       27.59       23.78      2.73 o 
   2   3   9      433.21      452.45     15.63 o 
   3   3   9      268.83      307.45     25.86 o 
   4   3   9      131.77      119.26      9.98 o 
   5   3   9      647.17      686.39     25.00 o 
   6   3   9      106.75      112.58     10.40 o 
   7   3   9      871.14      828.96     29.09 o 
   8   3   9      194.30      174.40     13.53 o 
   9   3   9      772.65      794.97     29.98 o 
  10   3   9       79.03       78.26     12.26 o 
  11   3   9      187.92      205.16     19.44 o 
  12   3   9      169.72      157.70     14.36 o 
  13   3   9      484.95      520.27     26.96 o 
  14   3   9       47.96       45.07      8.75 o 
  15   3   9      317.35      338.10     23.02 o 
   1   4   9      154.12      167.07     10.23 o 
   2   4   9       90.99       89.98      7.90 o 
   3   4   9      345.42      358.11     18.49 o 
   4   4   9       70.19       59.64      7.90 o 
   5   4   9      316.94      321.46     18.42 o 
   6   4   9      283.06      252.89     22.59 o 
   7   4   9        3.59        3.10      3.19 o 
   8   4   9      188.84      189.27     15.10 o 
   9   4   9       94.83      102.51     11.39 o 
  10   4   9      116.02      132.49     13.26 o 
  11   4   9       32.36       37.80      7.34 o 
  12   4   9       20.47       21.88      6.23 o 
   0   5   9      599.01      484.05     37.07 o 
   1   5   9        3.39        7.03      4.75 o 
   2   5   9       13.39       18.57      4.97 o 
   3   5   9      150.42      185.02     12.44 o 
   4   5   9       22.86       15.59      5.16 o 
   5   5   9       11.27        8.93      4.60 o 
   6   5   9       27.94       24.43      6.26 o 
   7   5   9       37.22       38.03      8.79 o 
   8   5   9       18.05       28.41      6.88 o 
   0   0  10     4249.85     4178.63     85.00 o 
   2   0  10     1010.45     1071.12     24.33 o 
   4   0  10       83.53      120.76      6.30 o 
   6   0  10     1251.64     1242.12     29.46 o 
   8   0  10       13.27       12.70      6.48 o 
  10   0  10      999.82     1025.02     30.68 o 
  12   0  10       39.38       35.63      9.43 o 
  14   0  10        9.22       -3.07      5.03 o 
  16   0  10       74.36       76.23     15.23 o 
   1   1  10     1736.08     1724.51     22.95 o 
   2   1  10       23.75       34.02      3.08 o 
   3   1  10     1077.76     1091.41     17.90 o 
   4   1  10      811.74      861.67     13.74 o 
   5   1  10       72.60       64.13      3.38 o 
   6   1  10       42.82       42.02      3.24 o 
   7   1  10       84.19       89.09      4.07 o 
   8   1  10      576.58      547.17     14.71 o 
   9   1  10     1359.79     1357.65     26.00 o 
  10   1  10      352.07      326.28     13.46 o 
  11   1  10       16.59       20.54      3.37 o 
  12   1  10      442.64      450.08     23.17 o 
  13   1  10       57.91       56.68      8.83 o 
  14   1  10      147.82      138.19     13.91 o 
  15   1  10       83.83       97.99     12.47 o 
  16   1  10      129.34      138.78     26.85 o 
   0   2  10      659.35      656.26     23.23 o 
   1   2  10      102.38      101.47      5.34 o 
   2   2  10      803.22      803.05     15.53 o 
   3   2  10      601.19      615.02     20.65 o 
   4   2  10      802.98      797.82     24.94 o 
   5   2  10      152.13      141.33     10.37 o 
   6   2  10      358.46      379.84     21.27 o 
   7   2  10      626.62      685.23     25.05 o 
   8   2  10      148.44      154.29     12.07 o 
   9   2  10      688.79      654.10     26.08 o 
  10   2  10       85.00       69.98      8.93 o 
  11   2  10      528.50      522.85     24.78 o 
  12   2  10       99.02       99.36     12.31 o 
  13   2  10      295.07      275.64     19.21 o 
  14   2  10       62.55       66.06     17.42 o 
  15   2  10        8.23        2.62     11.68 o 
  16   2  10      174.17      219.34     38.62 o 
   1   3  10      612.51      629.47     14.00 o 
   2   3  10       67.46       73.19      6.82 o 
   3   3  10      479.94      489.36     23.47 o 
   4   3  10      546.87      578.17     22.58 o 
   5   3  10      512.73      520.06     21.91 o 
   6   3  10      680.09      690.39     26.18 o 
   7   3  10      209.29      208.68     14.49 o 
   8   3  10      186.65      218.49     15.39 o 
   9   3  10       69.33       70.93      9.41 o 
  10   3  10      146.49      146.13     24.44 o 
  11   3  10       10.83       10.42      4.50 o 
  12   3  10       76.04       86.37     10.95 o 
  13   3  10        2.23        1.70      3.57 o 
  14   3  10       27.39       24.01      6.47 o 
   0   4  10       22.27       20.37      7.47 o 
   1   4  10       30.93       25.00      4.28 o 
   2   4  10      670.27      670.12     21.52 o 
   3   4  10      154.80      166.66     14.22 o 
   4   4  10       39.97       40.16      7.50 o 
   5   4  10       95.20       80.22      9.62 o 
   6   4  10      188.81      172.23     16.06 o 
   7   4  10       72.86       81.73      9.83 o 
   8   4  10       62.71       75.17      9.87 o 
   9   4  10      185.02      175.30     15.02 o 
  10   4  10       50.86       48.40      9.50 o 
  11   4  10       64.60       64.14     13.29 o 
  12   4  10        2.33       -0.23      3.40 o 
   1   5  10      152.82      144.32     14.59 o 
   2   5  10        1.30        7.26      3.90 o 
   3   5  10        0.60        5.26      4.96 o 
   4   5  10       73.71       71.80      8.23 o 
   5   5  10      170.36      193.08     15.68 o 
   6   5  10      173.30      171.63     15.05 o 
   7   5  10        0.31       -4.63      7.27 o 
   8   5  10      101.81       83.33     11.67 o 
   2   0  11     1419.75     1503.83     30.93 o 
   4   0  11     1189.48     1125.89     21.81 o 
   6   0  11     1955.77     1923.95     39.31 o 
   8   0  11     1757.55     1787.68     39.53 o 
  10   0  11     2917.33     2805.34     74.23 o 
  12   0  11     2335.78     2373.60     81.55 o 
  14   0  11       40.23       42.85     11.54 o 
  16   0  11      242.18      323.71     32.11 o 
   0   1  11     1519.73     1593.05     31.88 o 
   1   1  11      824.70      829.38     20.15 o 
   2   1  11     2469.54     2500.98     30.49 o 
   3   1  11      579.68      612.71     11.78 o 
   4   1  11      824.78      834.04     12.36 o 
   5   1  11     1004.59     1057.95     15.24 o 
   6   1  11      694.81      752.57     16.67 o 
   7   1  11      135.90      121.49      4.91 o 
   8   1  11      397.97      380.79      9.92 o 
   9   1  11       40.27       39.19      5.67 o 
  10   1  11       30.51       30.68      4.42 o 
  11   1  11      419.75      428.36     22.11 o 
  12   1  11       77.26       77.95      9.94 o 
  13   1  11      269.75      234.20     17.63 o 
  14   1  11       70.32       75.95     11.99 o 
  15   1  11       72.18       83.45     11.66 o 
  16   1  11      175.11      216.15     18.82 o 
   1   2  11      922.54      931.99     17.59 o 
   2   2  11      108.33       99.39      4.82 o 
   3   2  11     1194.15     1205.88     20.15 o 
   4   2  11      157.94      168.87     11.25 o 
   5   2  11      450.18      421.70     23.75 o 
   6   2  11      156.70      149.49     15.38 o 
   7   2  11      983.00      971.33     31.02 o 
   8   2  11      847.07      851.23     29.68 o 
   9   2  11      145.43      122.11     11.42 o 
  10   2  11       64.70       72.00      9.13 o 
  11   2  11      392.28      370.24     21.10 o 
  12   2  11      192.72      204.23     16.26 o 
  13   2  11       45.15       40.08      7.84 o 
  14   2  11      162.57      173.09     16.09 o 
  15   2  11      141.92      169.97     16.49 o 
   0   3  11      413.95      478.66     17.71 o 
   1   3  11      207.59      202.31      7.71 o 
   2   3  11      411.02      403.48      9.90 o 
   3   3  11     1141.28     1148.33     27.45 o 
   4   3  11      935.09      952.25     30.07 o 
   5   3  11       41.41       33.85      5.97 o 
   6   3  11       67.23       71.36      8.68 o 
   7   3  11      288.70      293.44     22.10 o 
   8   3  11      111.58      100.11     10.61 o 
   9   3  11      186.96      187.91     15.03 o 
  10   3  11      171.35      177.55     15.05 o 
  11   3  11      380.51      385.86     22.58 o 
  12   3  11      110.16       92.97     11.41 o 
  13   3  11       92.87      104.63     12.81 o 
  14   3  11        8.44        6.55      4.58 o 
   1   4  11     1199.16     1188.83     40.16 o 
   2   4  11       14.78       19.13      4.11 o 
   3   4  11      489.76      490.80     18.91 o 
   4   4  11      148.77      130.50      9.98 o 
   5   4  11     1007.43      945.00     33.16 o 
   6   4  11      218.60      199.50     15.29 o 
   7   4  11       40.51       38.80      7.34 o 
   8   4  11       28.70       16.69      5.17 o 
   9   4  11       14.87       12.38     10.22 o 
  10   4  11       38.44       40.69     11.49 o 
  11   4  11       15.56       23.50      6.84 o 
   0   5  11      176.93      182.39     23.63 o 
   1   5  11      236.80      230.81     18.70 o 
   2   5  11      146.09      152.58     15.28 o 
   3   5  11        0.58        3.02      3.75 o 
   4   5  11      138.76      146.95     15.17 o 
   5   5  11      208.80      217.16     15.06 o 
   6   5  11       88.35       77.67     10.12 o 
   7   5  11      162.03      179.85     21.62 o 
   0   0  12     1604.27     1696.62     48.48 o 
   2   0  12     1023.55     1054.00     46.95 o 
   4   0  12      119.83      118.15      7.12 o 
   6   0  12      305.26      330.74     11.91 o 
   8   0  12        0.13        2.39      2.47 o 
  10   0  12      729.02      817.56     27.22 o 
  12   0  12        7.98       14.43      7.95 o 
  14   0  12      129.15      130.03     19.81 o 
  16   0  12      282.08      314.89     32.42 o 
   1   1  12      169.02      190.68      7.17 o 
   2   1  12      131.44      117.71      5.62 o 
   3   1  12      323.94      309.06      8.48 o 
   4   1  12       79.56       70.93      3.51 o 
   5   1  12       40.58       48.44      2.96 o 
   6   1  12      439.50      416.80     10.08 o 
   7   1  12       39.22       32.15      2.87 o 
   8   1  12      317.28      324.85      9.29 o 
   9   1  12      347.99      316.48      9.76 o 
  10   1  12       74.98       73.67      7.40 o 
  11   1  12       65.36       68.58     12.42 o 
  12   1  12      211.85      230.53     17.10 o 
  13   1  12       46.96       44.74     10.05 o 
  14   1  12      402.07      426.41     25.01 o 
  15   1  12        3.39        6.60      5.04 o 
  16   1  12       75.55       83.08     12.22 o 
   0   2  12      665.23      642.64     33.41 o 
   1   2  12        6.12        7.78      1.79 o 
   2   2  12      617.38      631.17     13.42 o 
   3   2  12      795.12      779.70     14.24 o 
   4   2  12      420.95      422.18     18.45 o 
   5   2  12      169.55      160.62     15.02 o 
   6   2  12      155.04      156.63     23.51 o 
   7   2  12     1514.14     1534.88     40.76 o 
   8   2  12      163.01      159.76     12.87 o 
   9   2  12       95.05      100.57     10.59 o 
  10   2  12       48.32       59.87      8.58 o 
  11   2  12      393.93      369.40     21.52 o 
  12   2  12        0.89        3.30      5.35 o 
  13   2  12      297.15      301.98     37.59 o 
  14   2  12        0.21       -5.11      5.11 o 
  15   2  12      128.10      131.77     15.04 o 
   1   3  12      147.47      156.49      6.88 o 
   2   3  12       77.15       78.71      4.24 o 
   3   3  12       18.23       18.09      3.82 o 
   4   3  12      121.22      111.73     10.24 o 
   5   3  12       57.23       48.79      7.47 o 
   6   3  12      109.36       99.60     14.97 o 
   7   3  12      294.65      278.46     17.40 o 
   8   3  12      176.42      191.88     14.94 o 
   9   3  12        0.42        5.65      7.93 o 
  10   3  12        8.48        4.36      3.83 o 
  11   3  12       71.43       75.42     16.98 o 
  12   3  12       98.66       94.34     11.88 o 
  13   3  12      138.57      159.96     15.76 o 
   0   4  12      195.17      241.65     13.25 o 
   1   4  12       80.19       87.30      7.66 o 
   2   4  12      112.61      124.14      9.36 o 
   3   4  12      155.88      185.21     11.75 o 
   4   4  12       14.53       21.29      4.56 o 
   5   4  12        9.26        5.81      3.77 o 
   6   4  12        2.15        4.48      3.42 o 
   7   4  12      188.04      182.26     21.82 o 
   8   4  12       23.31       28.31      6.56 o 
   9   4  12      129.52      111.27     12.60 o 
  10   4  12       18.89        8.75      4.76 o 
  11   4  12      203.70      213.74     18.06 o 
   1   5  12       67.76       85.43     26.62 o 
   2   5  12        5.05       13.14      6.08 o 
   3   5  12        5.09       -3.07      5.45 o 
   4   5  12       62.76       68.93     10.78 o 
   5   5  12      235.07      232.87     19.43 o 
   6   5  12      139.93      133.09     14.85 o 
   2   0  13     1462.03     1411.82     48.32 o 
   4   0  13     1174.70     1225.33     24.44 o 
   6   0  13      554.84      525.15     15.64 o 
   8   0  13      452.31      432.45     15.66 o 
  10   0  13      109.80      110.36     16.00 o 
  12   0  13     1237.80     1382.40     62.03 o 
  14   0  13      786.65      923.83     53.74 o 
   0   1  13     3542.39     3458.98     56.60 o 
   1   1  13       83.83       92.72      5.20 o 
   2   1  13      951.02      979.94     18.09 o 
   3   1  13      229.06      232.19      7.59 o 
   4   1  13      217.29      215.51      6.85 o 
   5   1  13      459.89      461.28     10.31 o 
   6   1  13      122.45      109.85      4.88 o 
   7   1  13       62.82       68.33      4.56 o 
   8   1  13      217.06      236.34      8.05 o 
   9   1  13      369.30      349.23     10.22 o 
  10   1  13       81.00       85.99      7.81 o 
  11   1  13      335.27      344.27     13.68 o 
  12   1  13      136.66      130.37     13.39 o 
  13   1  13      250.29      257.00     19.10 o 
  14   1  13       95.15       96.63     12.35 o 
  15   1  13      128.96      148.40     21.20 o 
   1   2  13     1672.08     1681.59     25.35 o 
   2   2  13      106.30      111.70      6.65 o 
   3   2  13       59.51       58.05      3.76 o 
   4   2  13      245.25      246.81     12.06 o 
   5   2  13      322.97      313.43     14.02 o 
   6   2  13      366.18      339.30     18.02 o 
   7   2  13       46.67       43.94      7.10 o 
   8   2  13      356.17      363.93     19.89 o 
   9   2  13      507.06      498.43     24.00 o 
  10   2  13      417.31      397.03     22.12 o 
  11   2  13       29.08       25.16      6.44 o 
  12   2  13       96.49      111.07     12.54 o 
  13   2  13       16.27       23.14      6.77 o 
  14   2  13        6.86        1.95      3.67 o 
   0   3  13      374.86      414.84     22.30 o 
   1   3  13      155.76      147.69      8.19 o 
   2   3  13       52.43       52.39      3.55 o 
   3   3  13       54.44       59.40      6.44 o 
   4   3  13       27.15       20.24      4.01 o 
   5   3  13      218.24      212.45     12.49 o 
   6   3  13      740.93      701.06     27.95 o 
   7   3  13      510.88      523.64     46.47 o 
   8   3  13       30.99       15.90     14.02 o 
   9   3  13      265.30      262.13     18.28 o 
  10   3  13       18.84        5.84      9.61 o 
  11   3  13      160.32      160.82     15.15 o 
  12   3  13       30.88       37.02      7.53 o 
  13   3  13      335.41      329.18     24.78 o 
   1   4  13      129.41      120.76     12.92 o 
   2   4  13        6.89        8.79      3.24 o 
   3   4  13      266.37      286.39     17.69 o 
   4   4  13       15.57       21.96      4.65 o 
   5   4  13       81.23       92.46      9.05 o 
   6   4  13      297.09      273.05     15.60 o 
   7   4  13      194.59      194.06     15.96 o 
   8   4  13       13.81       18.23      5.70 o 
   9   4  13       28.55       44.41      8.43 o 
  10   4  13       17.14       18.76      6.09 o 
   0   5  13       30.58       21.22      9.50 o 
   1   5  13      183.13      184.92     22.04 o 
   2   5  13       21.50       14.18     12.15 o 
   3   5  13       11.76       10.77     10.62 o 
   4   5  13       17.84       29.03     11.30 o 
   0   0  14     1827.30     1855.54     54.38 o 
   2   0  14     1170.75     1186.40     30.32 o 
   4   0  14     1384.75     1348.29     26.67 o 
   6   0  14     1573.36     1509.29     39.96 o 
   8   0  14      157.03      129.06      8.17 o 
  10   0  14       45.50       19.78      7.49 o 
  12   0  14      154.32      133.29     19.10 o 
  14   0  14      157.67      226.63     26.88 o 
   1   1  14      383.52      390.03     11.26 o 
   2   1  14      297.08      340.20     10.55 o 
   3   1  14      543.79      534.32     13.39 o 
   4   1  14      332.40      310.72      8.68 o 
   5   1  14      310.38      325.78      8.92 o 
   6   1  14      271.70      245.37      7.66 o 
   7   1  14      461.74      429.66     10.35 o 
   8   1  14      612.43      697.06     14.83 o 
   9   1  14      143.89      130.01      9.95 o 
  10   1  14      351.34      361.04     19.21 o 
  11   1  14      550.95      547.24     26.77 o 
  12   1  14      360.65      367.70     22.54 o 
  13   1  14       54.11       63.16     10.01 o 
  14   1  14      126.57      153.84     15.67 o 
  15   1  14       40.37       42.18     10.17 o 
   0   2  14      222.58      245.62     12.69 o 
   1   2  14      843.49      882.27     17.81 o 
   2   2  14      165.01      154.41     10.69 o 
   3   2  14      164.67      170.48      7.81 o 
   4   2  14      368.79      360.85     10.61 o 
   5   2  14      535.90      553.60     19.27 o 
   6   2  14       31.48       37.27      5.42 o 
   7   2  14        8.61       13.19      4.49 o 
   8   2  14        7.44        4.71      4.94 o 
   9   2  14      484.49      450.22     23.30 o 
  10   2  14      194.18      187.25     15.42 o 
  11   2  14       55.67       42.46      8.32 o 
  12   2  14       50.93       52.99     23.79 o 
  13   2  14      142.42      135.71     14.56 o 
  14   2  14        4.02        4.90      6.43 o 
   1   3  14     1119.87     1145.51     21.01 o 
   2   3  14       65.90       56.33      3.76 o 
   3   3  14      635.02      633.19     21.05 o 
   4   3  14      243.77      216.36     12.49 o 
   5   3  14     1258.76     1228.81     39.49 o 
   6   3  14      206.26      210.99     12.92 o 
   7   3  14       47.19       42.16     14.68 o 
   8   3  14      233.49      238.03     17.33 o 
   9   3  14      102.51      114.27     12.35 o 
  10   3  14       20.20       10.67      7.29 o 
  11   3  14       83.76       86.48     14.49 o 
  12   3  14       75.17       78.40     16.67 o 
   0   4  14       75.78       68.02     14.37 o 
   1   4  14       10.79        9.91      4.41 o 
   2   4  14       12.83       14.68      5.59 o 
   3   4  14      125.01      132.64     10.44 o 
   4   4  14        0.05       -1.79      6.13 o 
   5   4  14      131.03      149.71     11.46 o 
   6   4  14       29.87       35.36      6.19 o 
   7   4  14       51.64       63.24      8.67 o 
   8   4  14       80.39       81.86     11.11 o 
   9   4  14      224.74      279.96     26.60 o 
   1   5  14      167.46      161.88     16.61 o 
   2   5  14      136.33      148.30     24.06 o 
   2   0  15       60.74       56.85      6.49 o 
   4   0  15      500.01      493.32     15.69 o 
   6   0  15      208.65      195.91      9.93 o 
   8   0  15      593.24      613.52     19.97 o 
  10   0  15       35.83       43.30     13.83 o 
  12   0  15       78.97       88.85     16.33 o 
  14   0  15      495.50      506.06     40.65 o 
   0   1  15      570.66      570.60     20.18 o 
   1   1  15      322.55      317.05     10.43 o 
   2   1  15      222.25      217.55      8.64 o 
   3   1  15      937.27      914.38     18.61 o 
   4   1  15      153.66      155.46      8.12 o 
   5   1  15      181.78      173.41      6.67 o 
   6   1  15      138.97      142.66      6.79 o 
   7   1  15       91.46       86.51      4.72 o 
   8   1  15       51.21       50.32      4.52 o 
   9   1  15       19.83       18.90      3.70 o 
  10   1  15      134.01      134.04     13.01 o 
  11   1  15      123.66      101.65     22.38 o 
  12   1  15       89.30       88.54     11.55 o 
  13   1  15      303.16      285.17     25.53 o 
  14   1  15       88.41       89.21     12.20 o 
   1   2  15     1019.51     1046.97     20.19 o 
   2   2  15       34.97       37.19      3.59 o 
   3   2  15      170.88      169.95      7.23 o 
   4   2  15       58.54       55.57      3.48 o 
   5   2  15        2.15        1.57      2.11 o 
   6   2  15      847.35      803.34     24.53 o 
   7   2  15      148.45      159.05     10.96 o 
   8   2  15      176.65      163.37     23.63 o 
   9   2  15       26.64       25.14      6.23 o 
  10   2  15       76.74       77.99     10.38 o 
  11   2  15      202.66      176.99     26.92 o 
  12   2  15       75.32       70.06     10.70 o 
  13   2  15      225.65      231.33     19.26 o 
   0   3  15      296.63      311.04     15.18 o 
   1   3  15       81.51       77.03      5.21 o 
   2   3  15      178.74      182.15     11.07 o 
   3   3  15       16.83       20.91      5.31 o 
   4   3  15      149.28      165.55     11.17 o 
   5   3  15      177.74      186.14     14.88 o 
   6   3  15      230.52      204.30     12.97 o 
   7   3  15      207.34      200.41     17.46 o 
   8   3  15       62.07       47.03      8.30 o 
   9   3  15      349.17      351.40     22.10 o 
  10   3  15      128.57      105.35     12.59 o 
  11   3  15      108.44       96.90     18.70 o 
   1   4  15       34.13       59.83      9.86 o 
   2   4  15      132.99      134.52     14.05 o 
   3   4  15       13.77       10.62      8.27 o 
   4   4  15       97.52       98.19      9.16 o 
   5   4  15      188.92      200.74     13.47 o 
   6   4  15        9.25       12.73      4.82 o 
   7   4  15      292.09      284.07     16.64 o 
   8   4  15       93.74      106.44     10.63 o 
   0   0  16     4677.63     4697.25    105.84 o 
   2   0  16      397.91      404.74     17.59 o 
   4   0  16      414.82      404.42     14.54 o 
   6   0  16       38.84       34.13      4.38 o 
   8   0  16       36.56       37.71      6.03 o 
  10   0  16        8.42        9.30      3.77 o 
  12   0  16      398.71      437.16     36.16 o 
  14   0  16      164.85      181.58     24.44 o 
   1   1  16      463.04      450.10     13.07 o 
   2   1  16      160.88      149.55      7.43 o 
   3   1  16       17.65       15.19      2.69 o 
   4   1  16      392.55      402.80     14.65 o 
   5   1  16       26.45       27.11      2.96 o 
   6   1  16      406.18      416.46     16.00 o 
   7   1  16       37.93       32.96      4.96 o 
   8   1  16      633.02      632.55     16.24 o 
   9   1  16       19.21       19.60      4.31 o 
  10   1  16      758.47      737.20     24.93 o 
  11   1  16       24.68       23.35      6.06 o 
  12   1  16      249.64      275.91     20.36 o 
  13   1  16      142.97      144.85     15.44 o 
   0   2  16      396.18      429.16     18.92 o 
   1   2  16      306.75      319.93     10.94 o 
   2   2  16      332.43      343.21     11.22 o 
   3   2  16       75.97       78.15      5.13 o 
   4   2  16       27.75       33.63      3.21 o 
   5   2  16      101.12       81.85      7.80 o 
   6   2  16      191.44      171.61     12.00 o 
   7   2  16      286.01      267.96     14.54 o 
   8   2  16      131.27      129.01     10.61 o 
   9   2  16      238.03      249.02     14.71 o 
  10   2  16        1.11       -2.67      3.38 o 
  11   2  16      168.95      162.00     15.51 o 
  12   2  16       25.43       29.53      8.69 o 
   1   3  16      187.32      204.68     11.41 o 
   2   3  16      107.74      104.24     14.32 o 
   3   3  16      222.55      237.56     18.20 o 
   4   3  16       42.21       36.39      6.71 o 
   5   3  16       28.57       36.60      6.07 o 
   6   3  16       39.17       51.00      6.83 o 
   7   3  16       89.97       88.53      9.23 o 
   8   3  16       56.76       56.23      8.14 o 
   9   3  16        6.34       -0.55      4.08 o 
  10   3  16       89.87      119.73     19.67 o 
   0   4  16      131.91      165.17     22.11 o 
   1   4  16       41.34       61.08      9.86 o 
   2   4  16      231.86      247.01     19.33 o 
   3   4  16       79.67       84.13     11.67 o 
   4   4  16      122.28      112.78     13.72 o 
   5   4  16      280.98      279.95     21.13 o 
   6   4  16      109.80      124.92     11.13 o 
   7   4  16      420.05      526.60     29.28 o 
   2   0  17     1874.33     1953.31     43.56 o 
   4   0  17      133.75      125.03     10.17 o 
   6   0  17      644.67      624.95     36.33 o 
   8   0  17      439.89      453.25     20.72 o 
  10   0  17      275.05      263.50     21.49 o 
  12   0  17      235.30      284.55     29.71 o 
   0   1  17       26.48       36.20      5.58 o 
   1   1  17       41.00       40.77      4.14 o 
   2   1  17      328.46      334.65     11.58 o 
   3   1  17       58.17       60.78      4.90 o 
   4   1  17      421.99      433.50     11.53 o 
   5   1  17      230.31      242.67      9.80 o 
   6   1  17      114.84      123.73      6.99 o 
   7   1  17      354.37      357.14     12.08 o 
   8   1  17       28.17       28.91      6.24 o 
   9   1  17       78.04       72.60      7.76 o 
  10   1  17        3.35        2.12      2.67 o 
  11   1  17       28.81       30.70      5.41 o 
  12   1  17      109.03      121.49     10.84 o 
  13   1  17       67.71       65.08      8.34 o 
   1   2  17      414.43      409.70     12.82 o 
   2   2  17      156.01      159.61      9.70 o 
   3   2  17      466.58      486.63     16.98 o 
   4   2  17      222.09      202.98     12.08 o 
   5   2  17      802.03      773.53     24.45 o 
   6   2  17       65.24       74.51      8.16 o 
   7   2  17       51.19       53.27      6.79 o 
   8   2  17       92.80       95.44      9.25 o 
   9   2  17       40.03       42.56      7.52 o 
  10   2  17       95.18      112.75     10.42 o 
  11   2  17      222.49      236.15     15.39 o 
   0   3  17       32.55       28.15      9.44 o 
   1   3  17      230.11      253.68     19.86 o 
   2   3  17       21.84       21.34      6.10 o 
   3   3  17       49.99       55.53      6.49 o 
   4   3  17       21.61       31.10      6.26 o 
   5   3  17       43.48       43.76      9.58 o 
   6   3  17      270.90      298.21     16.29 o 
   7   3  17       85.62       78.16      8.86 o 
   8   3  17      157.71      146.51     11.95 o 
   9   3  17      150.19      134.01     14.36 o 
   1   4  17      227.85      240.99     19.39 o 
   2   4  17       31.21       21.83      8.56 o 
   3   4  17      345.59      364.28     24.21 o 
   4   4  17       21.28       18.23      6.16 o 
   5   4  17       73.24       78.32     11.79 o 
   0   0  18      675.39      641.42     33.51 o 
   2   0  18     1171.29     1192.92     33.58 o 
   4   0  18        7.35       14.95      3.76 o 
   6   0  18      546.55      522.27     22.11 o 
   8   0  18      107.08      102.34     10.04 o 
  10   0  18      219.70      226.33     25.39 o 
  12   0  18       82.42       65.92     14.13 o 
   1   1  18      554.04      530.08     15.19 o 
   2   1  18       15.13       13.36      2.70 o 
   3   1  18      476.53      466.66     14.20 o 
   4   1  18      312.91      326.31     11.76 o 
   5   1  18       19.94       16.83      3.03 o 
   6   1  18      125.55      136.33      8.29 o 
   7   1  18       15.83        6.31      4.02 o 
   8   1  18       93.64      101.04     11.26 o 
   9   1  18       56.30       64.24      7.61 o 
  10   1  18      182.83      204.45     13.47 o 
  11   1  18       53.29       59.64      7.37 o 
  12   1  18       56.79       57.66      8.22 o 
   0   2  18       33.88       34.06      5.55 o 
   1   2  18      221.91      212.20     11.23 o 
   2   2  18      442.57      471.37     14.05 o 
   3   2  18       21.29       18.02      6.40 o 
   4   2  18      266.50      258.50     13.90 o 
   5   2  18      124.17      111.47      9.35 o 
   6   2  18       84.59       92.30      9.98 o 
   7   2  18      164.01      151.93     11.49 o 
   8   2  18       33.93       33.78      5.95 o 
   9   2  18       91.85       81.72      8.95 o 
  10   2  18       16.77       11.70      5.71 o 
  11   2  18      141.86      149.33     12.50 o 
   1   3  18      220.52      261.81     19.03 o 
   2   3  18       87.80       81.57     11.28 o 
   3   3  18      122.35      123.91      9.99 o 
   4   3  18       33.87       35.27      5.79 o 
   5   3  18      163.43      171.00     12.23 o 
   6   3  18      459.44      471.49     20.86 o 
   7   3  18      192.29      205.25     14.05 o 
   8   3  18      115.26      100.46     10.25 o 
   0   4  18      210.89      235.99     27.98 o 
   1   4  18       69.00       73.63     17.83 o 
   2   4  18      101.03      109.78     13.59 o 
   3   4  18      110.24      116.10     14.35 o 
   2   0  19      152.05      150.04     11.73 o 
   4   0  19      315.10      295.68     16.60 o 
   6   0  19      228.16      225.15     14.72 o 
   8   0  19     1335.40     1332.02     38.44 o 
  10   0  19      377.93      364.79     32.97 o 
   0   1  19      218.13      215.47     13.92 o 
   1   1  19      326.99      315.58     11.95 o 
   2   1  19      863.06      862.86     24.70 o 
   3   1  19      137.14      148.90      8.19 o 
   4   1  19       68.85       66.22      5.86 o 
   5   1  19      134.88      125.19      7.53 o 
   6   1  19      166.36      178.71     11.71 o 
   7   1  19      231.20      205.47     12.94 o 
   8   1  19       87.41       67.73      7.75 o 
   9   1  19      230.84      235.03     14.29 o 
  10   1  19       23.02       10.57      4.48 o 
  11   1  19       76.99       72.12      8.55 o 
   1   2  19      152.72      143.69      7.97 o 
   2   2  19      104.66       92.25     10.20 o 
   3   2  19       47.66       44.83      6.02 o 
   4   2  19      241.89      235.41     13.58 o 
   5   2  19      158.32      166.58     11.84 o 
   6   2  19      244.68      267.77     15.14 o 
   7   2  19       71.06       82.32      8.71 o 
   8   2  19      138.70      143.39     11.75 o 
   9   2  19       12.14        9.19      4.57 o 
   0   3  19      168.99      141.17     20.37 o 
   1   3  19      120.92      125.99     13.70 o 
   2   3  19       31.16       26.75      6.48 o 
   3   3  19      102.80      108.99     12.83 o 
   4   3  19       78.19       68.98     10.41 o 
   5   3  19      198.91      194.40     13.61 o 
   6   3  19        1.04        8.24      3.73 o 
   7   3  19      315.43      335.16     19.28 o 
   0   0  20      703.11      718.98     37.90 o 
   2   0  20      163.14      166.53     12.65 o 
   4   0  20      179.48      156.13     14.71 o 
   6   0  20      141.59      152.43     15.71 o 
   8   0  20       95.79       92.64     16.47 o 
  10   0  20        1.26       -0.80      5.96 o 
   1   1  20       72.25       64.81      5.63 o 
   2   1  20       13.79       13.96      3.10 o 
   3   1  20       46.75       48.89      4.94 o 
   4   1  20      142.79      133.46      9.43 o 
   5   1  20      215.91      227.57     13.27 o 
   6   1  20      111.09      123.72      9.91 o 
   7   1  20      131.41      118.43     10.10 o 
   8   1  20      202.75      225.61     14.35 o 
   9   1  20        3.22        9.78      3.93 o 
  10   1  20      261.17      321.37     20.90 o 
   0   2  20       47.87       76.81     14.64 o 
   1   2  20       90.87       96.07      8.31 o 
   2   2  20       55.74       50.37      8.28 o 
   3   2  20      149.06      158.04     11.15 o 
   4   2  20        9.43       16.34      4.38 o 
   5   2  20       16.99       24.96      6.76 o 
   6   2  20        0.17       -1.01      3.50 o 
   7   2  20       78.13       79.81      8.79 o 
   8   2  20        2.19       -2.50      5.41 o 
   1   3  20      131.20      120.57     13.70 o 
   2   3  20       31.77       43.81      8.77 o 
   3   3  20      445.74      498.03     27.87 o 
   4   3  20       17.93       17.84      6.35 o 
   5   3  20      114.19      121.32     13.79 o 
   2   0  21       19.76       21.48      5.07 o 
   4   0  21      162.45      157.24     21.17 o 
   6   0  21      117.32       96.56     10.23 o 
   8   0  21      218.29      204.43     24.43 o 
   0   1  21      247.73      263.26     16.32 o 
   1   1  21      251.66      241.83     13.75 o 
   2   1  21      845.63      839.22     21.10 o 
   3   1  21       35.27       36.21      5.44 o 
   4   1  21      285.83      286.52     14.95 o 
   5   1  21       72.05       74.32      7.95 o 
   6   1  21      190.36      162.28     11.72 o 
   7   1  21        7.79        6.23      3.02 o 
   8   1  21      140.59      156.08     11.95 o 
   1   2  21      227.91      237.20     35.99 o 
   2   2  21       54.28       49.00      6.50 o 
   3   2  21      127.63      130.28     10.48 o 
   4   2  21      328.20      346.45     18.36 o 
   5   2  21      297.92      293.58     16.24 o 
   6   2  21      140.91      147.45     11.82 o 
   7   2  21       14.97        4.26      3.24 o 
   0   3  21      111.94      117.35     20.19 o 
   1   3  21        3.02       15.41      6.31 o 
   2   3  21       33.69       28.00      7.17 o 
   0   0  22      653.72      633.04     37.52 o 
   2   0  22      219.91      231.14     15.86 o 
   4   0  22      181.13      197.42     14.66 o 
   6   0  22      327.22      285.63     28.39 o 
   1   1  22      242.01      233.17     11.14 o 
   2   1  22       58.81       59.53      7.08 o 
   3   1  22       18.29       19.82      4.52 o 
   4   1  22       95.08      102.12      9.27 o 
   5   1  22       77.52       85.75      8.65 o 
   6   1  22      143.64      137.18     10.99 o 
   7   1  22       68.47       78.76      8.49 o 
   0   2  22      110.24      122.71     19.08 o 
   1   2  22      197.34      200.76     16.86 o 
   2   2  22      373.89      372.25     23.14 o 
   3   2  22      147.48      166.98     15.61 o 
   4   2  22       28.53       24.69      5.14 o 
   2   0  23      138.84      153.64     23.35 o 
   4   0  23      202.09      229.13     24.61 o 
   0   1  23      141.77      133.77     18.73 o 
   1   1  23        7.64        3.04      4.34 o 
   2   1  23       14.67       14.72      4.04 o 
   3   1  23        2.93       -1.95      3.40 o 
   4   1  23       70.33       79.16      8.43 o 
   0   0  24      386.34      405.30     31.48 o 
   2   0  24      893.56      874.86     67.15 o 
                                                 
